# Supplementary material for: The fine line between automation and augmentation in website usability evaluation
Source: Sci Rep. 2024 May 2;14:10129. doi: 10.1038/s41598-024-59616-0 (PMC11066064; doi:10.1038/s41598-024-59616-0)
Supplement: Supplementary file 1 — Supplementary Information. [file 41598_2024_59616_MOESM1_ESM.zip]

Archive with 7 entries (7 files):
- answers.json
- __MACOSX/._answers.json
- ground-truth.csv
- __MACOSX/._ground-truth.csv
- metrics.csv
- questionnaire.pdf
- __MACOSX/._questionnaire.pdf
