# Supplementary material for: The fine line between automation and augmentation in website usability evaluation
Source: Sci Rep. 2024 May 2;14:10129. doi: 10.1038/s41598-024-59616-0 (PMC11066064; doi:10.1038/s41598-024-59616-0)
Supplement: Supplementary file 1 — Supplementary Information. [file 41598_2024_59616_MOESM1_ESM.zip › answers.json]

[
    {
        "condition": "automation",
        "location": "bari",
        "age": 21,
        "userKey": "9d91340c-5c80-49d9-8032-6f3c29ecd5b0",
        "gender": "m",
        "internet": "7-12",
        "taranto": {
            "recognizedIssues": [],
            "additionalIssues": []
        },
        "basilicata": {
            "recognizedIssues": [],
            "additionalIssues": []
        }
    },
    {
        "condition": "automation",
        "location": "bari",
        "age": 21,
        "userKey": "a7646798-85fa-4c69-aa3c-13f5492bbb78",
        "gender": "m",
        "internet": "7-12",
        "taranto": {
            "recognizedIssues": [],
            "additionalIssues": []
        },
        "basilicata": {
            "recognizedIssues": [],
            "additionalIssues": []
        }
    },
    {
        "condition": "automation",
        "location": "bari",
        "age": 23,
        "userKey": "134b1b3d-4589-46ff-87e0-c15e3f43b435",
        "gender": "m",
        "internet": "19-24",
        "taranto": {
            "recognizedIssues": [
                {
                    "issueCode": "OVERALL/Design",
                    "gravity": 2,
                    "InHeatmap": false,
                    "FalsePositive": false,
                    "InAutomation": false,
                    "realSeverity": 2
                },
                {
                    "issueCode": "GALLERY/Margin",
                    "gravity": 1,
                    "InHeatmap": true,
                    "FalsePositive": true,
                    "InAutomation": true,
                    "realSeverity": 1
                }
            ],
            "additionalIssues": []
        },
        "basilicata": {
            "recognizedIssues": [],
            "additionalIssues": [
                {
                    "issueCode": "OVERALL/Clutter",
                    "gravity": 3,
                    "InHeatmap": false,
                    "FalsePositive": false,
                    "InAutomation": false,
                    "realSeverity": 3
                }
            ]
        }
    },
    {
        "condition": "automation",
        "location": "bari",
        "age": 31,
        "userKey": "92e399c3-901f-4c1e-bd9d-afa23dcfd3cd",
        "gender": "m",
        "internet": "19-24",
        "taranto": {
            "recognizedIssues": [],
            "additionalIssues": []
        },
        "basilicata": {
            "recognizedIssues": [],
            "additionalIssues": []
        }
    },
    {
        "condition": "automation",
        "location": "bari",
        "age": 21,
        "userKey": "f7a83600-1215-44c8-b76b-5cb6f2ab1110",
        "gender": "m",
        "internet": "13-18",
        "taranto": {
            "recognizedIssues": [
                {
                    "issueCode": "NAVBAR/PopupCovers",
                    "gravity": 3,
                    "InHeatmap": true,
                    "FalsePositive": false,
                    "InAutomation": true,
                    "realSeverity": 3
                },
                {
                    "issueCode": "OVERALL/Design",
                    "gravity": 2,
                    "InHeatmap": false,
                    "FalsePositive": false,
                    "InAutomation": false,
                    "realSeverity": 2
                }
            ],
            "additionalIssues": []
        },
        "basilicata": {
            "recognizedIssues": [
                {
                    "issueCode": "OVERALL/Clutter",
                    "gravity": 3,
                    "InHeatmap": false,
                    "FalsePositive": false,
                    "InAutomation": false,
                    "realSeverity": 3
                },
                {
                    "issueCode": "REGIONE/Colors",
                    "gravity": 1,
                    "InHeatmap": false,
                    "FalsePositive": false,
                    "InAutomation": false,
                    "realSeverity": 1
                },
                {
                    "issueCode": "OVERALL/Clutter",
                    "gravity": 3,
                    "InHeatmap": false,
                    "FalsePositive": false,
                    "InAutomation": false,
                    "realSeverity": 3
                }
            ],
            "additionalIssues": [
                {
                    "issueCode": "OVERALL/Clutter",
                    "gravity": 3,
                    "InHeatmap": false,
                    "FalsePositive": false,
                    "InAutomation": false,
                    "realSeverity": 3
                }
            ]
        }
    },
    {
        "condition": "automation",
        "location": "bari",
        "age": 21,
        "userKey": "06a754e8-f55d-4f7a-8d7c-8257aa7ec3cd",
        "gender": "m",
        "internet": "13-18",
        "taranto": {
            "recognizedIssues": [
                {
                    "issueCode": "NAVBAR/PopupCovers",
                    "gravity": 2,
                    "InHeatmap": true,
                    "FalsePositive": false,
                    "InAutomation": true,
                    "realSeverity": 3
                },
                {
                    "issueCode": "LINKS/Icons",
                    "gravity": 2,
                    "InHeatmap": true,
                    "FalsePositive": false,
                    "InAutomation": true,
                    "realSeverity": 2
                },
                {
                    "issueCode": "OVERALL/Design",
                    "gravity": 2,
                    "InHeatmap": false,
                    "FalsePositive": false,
                    "InAutomation": false,
                    "realSeverity": 2
                }
            ],
            "additionalIssues": [
                {
                    "issueCode": "OVERALL/Design",
                    "gravity": 1,
                    "InHeatmap": false,
                    "FalsePositive": false,
                    "InAutomation": false,
                    "realSeverity": 2
                },
                {
                    "issueCode": "OVERALL/Design",
                    "gravity": 1,
                    "InHeatmap": false,
                    "FalsePositive": false,
                    "InAutomation": false,
                    "realSeverity": 2
                }
            ]
        },
        "basilicata": {
            "recognizedIssues": [
                {
                    "issueCode": "SIDEBAR/Unclear",
                    "gravity": 3,
                    "InHeatmap": true,
                    "FalsePositive": false,
                    "InAutomation": true,
                    "realSeverity": 2
                }
            ],
            "additionalIssues": [
                {
                    "issueCode": "SIDEBAR/Overload",
                    "gravity": 3,
                    "InHeatmap": true,
                    "FalsePositive": false,
                    "InAutomation": true,
                    "realSeverity": 2
                },
                {
                    "issueCode": "OVERALL/Clutter",
                    "gravity": 1,
                    "InHeatmap": false,
                    "FalsePositive": false,
                    "InAutomation": false,
                    "realSeverity": 3
                }
            ]
        }
    },
    {
        "condition": "automation",
        "location": "bari",
        "age": 21,
        "userKey": "0d089187-59b6-4cf6-b1d5-3134bb07c926",
        "gender": "m",
        "internet": "7-12",
        "taranto": {
            "recognizedIssues": [
                {
                    "issueCode": "OVERALL/Design",
                    "gravity": 1,
                    "InHeatmap": false,
                    "FalsePositive": false,
                    "InAutomation": false,
                    "realSeverity": 2
                },
                {
                    "issueCode": "OVERALL/Design",
                    "gravity": 2,
                    "InHeatmap": false,
                    "FalsePositive": false,
                    "InAutomation": false,
                    "realSeverity": 2
                },
                {
                    "issueCode": "NAVBAR/PopupCovers",
                    "gravity": 3,
                    "InHeatmap": true,
                    "FalsePositive": false,
                    "InAutomation": true,
                    "realSeverity": 3
                }
            ],
            "additionalIssues": []
        },
        "basilicata": {
            "recognizedIssues": [
                {
                    "issueCode": "OVERALL/Clutter",
                    "gravity": 3,
                    "InHeatmap": false,
                    "FalsePositive": false,
                    "InAutomation": false,
                    "realSeverity": 3
                },
                {
                    "issueCode": "OVERALL/Clutter",
                    "gravity": 3,
                    "InHeatmap": false,
                    "FalsePositive": false,
                    "InAutomation": false,
                    "realSeverity": 3
                },
                {
                    "issueCode": "OVERALL/Clutter",
                    "gravity": 3,
                    "InHeatmap": false,
                    "FalsePositive": false,
                    "InAutomation": false,
                    "realSeverity": 3
                }
            ],
            "additionalIssues": []
        }
    },
    {
        "condition": "automation",
        "location": "bari",
        "age": 22,
        "userKey": "87876917-9b80-481c-ba3c-fac97632d2ac",
        "gender": "m",
        "internet": "7-12",
        "taranto": {
            "recognizedIssues": [
                {
                    "issueCode": "GALLERY/Margin",
                    "gravity": 2,
                    "InHeatmap": true,
                    "FalsePositive": true,
                    "InAutomation": true,
                    "realSeverity": 1
                },
                {
                    "issueCode": "NAVBAR/PopupCovers",
                    "gravity": 3,
                    "InHeatmap": true,
                    "FalsePositive": false,
                    "InAutomation": true,
                    "realSeverity": 3
                }
            ],
            "additionalIssues": []
        },
        "basilicata": {
            "recognizedIssues": [],
            "additionalIssues": [
                {
                    "issueCode": "OVERALL/Clutter",
                    "gravity": 3,
                    "InHeatmap": false,
                    "FalsePositive": false,
                    "InAutomation": false,
                    "realSeverity": 3
                }
            ]
        }
    },
    {
        "condition": "automation",
        "location": "bari",
        "age": 21,
        "userKey": "03e8c71c-7a19-46b1-9f5e-abe4241826e9",
        "gender": "m",
        "internet": "13-18",
        "taranto": {
            "recognizedIssues": [
                {
                    "issueCode": "LINKS/Icons",
                    "gravity": 1,
                    "InHeatmap": true,
                    "FalsePositive": false,
                    "InAutomation": true,
                    "realSeverity": 2
                },
                {
                    "issueCode": "GALLERY/Margin",
                    "gravity": 1,
                    "InHeatmap": true,
                    "FalsePositive": true,
                    "InAutomation": true,
                    "realSeverity": 1
                }
            ],
            "additionalIssues": []
        },
        "basilicata": {
            "recognizedIssues": [
                {
                    "issueCode": "SIDEBAR/Overload",
                    "gravity": 2,
                    "InHeatmap": true,
                    "FalsePositive": false,
                    "InAutomation": true,
                    "realSeverity": 2
                }
            ],
            "additionalIssues": [
                {
                    "issueCode": "OVERALL/Clutter",
                    "gravity": 3,
                    "InHeatmap": false,
                    "FalsePositive": false,
                    "InAutomation": false,
                    "realSeverity": 3
                }
            ]
        }
    },
    {
        "condition": "automation",
        "location": "bari",
        "age": 20,
        "userKey": "d2e3b5b6-e895-4571-9464-553902a7ef40",
        "gender": "f",
        "internet": "7-12",
        "taranto": {
            "recognizedIssues": [],
            "additionalIssues": []
        },
        "basilicata": {
            "recognizedIssues": [
                {
                    "issueCode": "SIDEBAR/Overload",
                    "gravity": 2,
                    "InHeatmap": true,
                    "FalsePositive": false,
                    "InAutomation": true,
                    "realSeverity": 2
                },
                {
                    "issueCode": "PAGE/MissingDate",
                    "gravity": 1,
                    "InHeatmap": false,
                    "FalsePositive": false,
                    "InAutomation": false,
                    "realSeverity": 1
                },
                {
                    "issueCode": "OVERALL/Clutter",
                    "gravity": 1,
                    "InHeatmap": false,
                    "FalsePositive": false,
                    "InAutomation": false,
                    "realSeverity": 3
                }
            ],
            "additionalIssues": [
                {
                    "issueCode": "OVERALL/Clutter",
                    "gravity": 2,
                    "InHeatmap": false,
                    "FalsePositive": false,
                    "InAutomation": false,
                    "realSeverity": 3
                },
                {
                    "issueCode": "OVERALL/Clutter",
                    "gravity": 1,
                    "InHeatmap": false,
                    "FalsePositive": false,
                    "InAutomation": false,
                    "realSeverity": 3
                },
                {
                    "issueCode": "OVERALL/Clutter",
                    "gravity": 1,
                    "InHeatmap": false,
                    "FalsePositive": false,
                    "InAutomation": false,
                    "realSeverity": 3
                }
            ]
        }
    },
    {
        "condition": "automation",
        "location": "bari",
        "age": 21,
        "userKey": "209420dd-d2d7-4f74-8b59-9cde00a7aa93",
        "gender": "f",
        "internet": "7-12",
        "taranto": {
            "recognizedIssues": [
                {
                    "issueCode": "NAVBAR/PopupCovers",
                    "gravity": 2,
                    "InHeatmap": true,
                    "FalsePositive": false,
                    "InAutomation": true,
                    "realSeverity": 3
                },
                {
                    "issueCode": "GALLERY/Margin",
                    "gravity": 1,
                    "InHeatmap": true,
                    "FalsePositive": true,
                    "InAutomation": true,
                    "realSeverity": 1
                },
                {
                    "issueCode": "GALLERY/Title",
                    "gravity": 1,
                    "InHeatmap": true,
                    "FalsePositive": false,
                    "InAutomation": false,
                    "realSeverity": 1
                }
            ],
            "additionalIssues": [
                {
                    "issueCode": "LINKS/Icons",
                    "gravity": 3,
                    "InHeatmap": true,
                    "FalsePositive": false,
                    "InAutomation": true,
                    "realSeverity": 2
                },
                {
                    "issueCode": "OVERALL/Design",
                    "gravity": 1,
                    "InHeatmap": false,
                    "FalsePositive": false,
                    "InAutomation": false,
                    "realSeverity": 2
                }
            ]
        },
        "basilicata": {
            "recognizedIssues": [
                {
                    "issueCode": "SIDEBAR/Overload",
                    "gravity": 1,
                    "InHeatmap": true,
                    "FalsePositive": false,
                    "InAutomation": true,
                    "realSeverity": 2
                }
            ],
            "additionalIssues": [
                {
                    "issueCode": "SIDEBAR/Overload",
                    "gravity": 3,
                    "InHeatmap": true,
                    "FalsePositive": false,
                    "InAutomation": true,
                    "realSeverity": 2
                },
                {
                    "issueCode": "GASBONUS/Links",
                    "gravity": 3,
                    "InHeatmap": false,
                    "FalsePositive": false,
                    "InAutomation": false,
                    "realSeverity": 3
                },
                {
                    "issueCode": "NAVBAR/Breadcrumbs",
                    "gravity": 1,
                    "InHeatmap": false,
                    "FalsePositive": false,
                    "InAutomation": false,
                    "realSeverity": 3
                },
                {
                    "issueCode": "ALERTS/ReadAllLink",
                    "gravity": 2,
                    "InHeatmap": true,
                    "FalsePositive": false,
                    "InAutomation": true,
                    "realSeverity": 2
                },
                {
                    "issueCode": "NAVBAR/Style",
                    "gravity": 1,
                    "InHeatmap": false,
                    "FalsePositive": false,
                    "InAutomation": false,
                    "realSeverity": 2
                }
            ]
        }
    },
    {
        "condition": "automation",
        "location": "bari",
        "age": 25,
        "userKey": "83b8a1c2-e471-42d6-a2dc-d7930b934458",
        "gender": "m",
        "internet": "1-6",
        "taranto": {
            "recognizedIssues": [
                {
                    "issueCode": "GALLERY/Margin",
                    "gravity": 3,
                    "InHeatmap": true,
                    "FalsePositive": true,
                    "InAutomation": true,
                    "realSeverity": 1
                },
                {
                    "issueCode": "FOOTER/LinksNotWorking",
                    "gravity": 1,
                    "InHeatmap": true,
                    "FalsePositive": false,
                    "InAutomation": false,
                    "realSeverity": 2
                },
                {
                    "issueCode": "GALLERY/Title",
                    "gravity": 2,
                    "InHeatmap": true,
                    "FalsePositive": false,
                    "InAutomation": false,
                    "realSeverity": 1
                }
            ],
            "additionalIssues": [
                {
                    "issueCode": "LINKS/Icons",
                    "gravity": 2,
                    "InHeatmap": true,
                    "FalsePositive": false,
                    "InAutomation": true,
                    "realSeverity": 2
                },
                {
                    "issueCode": "OVERALL/Design",
                    "gravity": 1,
                    "InHeatmap": false,
                    "FalsePositive": false,
                    "InAutomation": false,
                    "realSeverity": 2
                },
                {
                    "issueCode": "OVERALL/Design",
                    "gravity": 1,
                    "InHeatmap": false,
                    "FalsePositive": false,
                    "InAutomation": false,
                    "realSeverity": 2
                }
            ]
        },
        "basilicata": {
            "recognizedIssues": [
                {
                    "issueCode": "ALERTS/ReadAllLink",
                    "gravity": 3,
                    "InHeatmap": true,
                    "FalsePositive": false,
                    "InAutomation": true,
                    "realSeverity": 2
                }
            ],
            "additionalIssues": [
                {
                    "issueCode": "NAVBAR/Breadcrumbs",
                    "gravity": 2,
                    "InHeatmap": false,
                    "FalsePositive": false,
                    "InAutomation": false,
                    "realSeverity": 3
                },
                {
                    "issueCode": "OVERALL/Clutter",
                    "gravity": 1,
                    "InHeatmap": false,
                    "FalsePositive": false,
                    "InAutomation": false,
                    "realSeverity": 3
                }
            ]
        }
    },
    {
        "condition": "automation",
        "location": "bari",
        "age": 22,
        "userKey": "dad82da8-17d9-47d5-b308-01895bb74c3e",
        "gender": "m",
        "internet": "7-12",
        "taranto": {
            "recognizedIssues": [
                {
                    "issueCode": "NAVBAR/PopupCovers",
                    "gravity": 3,
                    "InHeatmap": true,
                    "FalsePositive": false,
                    "InAutomation": true,
                    "realSeverity": 3
                },
                {
                    "issueCode": "GALLERY/Margin",
                    "gravity": 3,
                    "InHeatmap": true,
                    "FalsePositive": true,
                    "InAutomation": true,
                    "realSeverity": 1
                }
            ],
            "additionalIssues": [
                {
                    "issueCode": "OVERALL/Design",
                    "gravity": 1,
                    "InHeatmap": false,
                    "FalsePositive": false,
                    "InAutomation": false,
                    "realSeverity": 2
                },
                {
                    "issueCode": "OVERALL/Design",
                    "gravity": 1,
                    "InHeatmap": false,
                    "FalsePositive": false,
                    "InAutomation": false,
                    "realSeverity": 2
                },
                {
                    "issueCode": "OVERALL/Design",
                    "gravity": 1,
                    "InHeatmap": false,
                    "FalsePositive": false,
                    "InAutomation": false,
                    "realSeverity": 2
                }
            ]
        },
        "basilicata": {
            "recognizedIssues": [
                {
                    "issueCode": "ALERTS/Legend",
                    "gravity": 3,
                    "InHeatmap": true,
                    "FalsePositive": false,
                    "InAutomation": true,
                    "realSeverity": 3
                },
                {
                    "issueCode": "LINKS/NotHighlighted",
                    "gravity": 3,
                    "InHeatmap": false,
                    "FalsePositive": false,
                    "InAutomation": false,
                    "realSeverity": 3
                }
            ],
            "additionalIssues": [
                {
                    "issueCode": "OVERALL/Clutter",
                    "gravity": 3,
                    "InHeatmap": false,
                    "FalsePositive": false,
                    "InAutomation": false,
                    "realSeverity": 3
                },
                {
                    "issueCode": "OVERALL/Clutter",
                    "gravity": 2,
                    "InHeatmap": false,
                    "FalsePositive": false,
                    "InAutomation": false,
                    "realSeverity": 3
                }
            ]
        }
    },
    {
        "condition": "automation",
        "location": "bari",
        "age": 23,
        "userKey": "9ae5ca55-5b4c-4a46-a276-a953ccc579cb",
        "gender": "m",
        "internet": "7-12",
        "taranto": {
            "recognizedIssues": [
                {
                    "issueCode": "GALLERY/Margin",
                    "gravity": 1,
                    "InHeatmap": true,
                    "FalsePositive": true,
                    "InAutomation": true,
                    "realSeverity": 1
                },
                {
                    "issueCode": "GALLERY/Title",
                    "gravity": 1,
                    "InHeatmap": true,
                    "FalsePositive": false,
                    "InAutomation": false,
                    "realSeverity": 1
                },
                {
                    "issueCode": "NAVBAR/Design",
                    "gravity": 2,
                    "InHeatmap": true,
                    "FalsePositive": false,
                    "InAutomation": true,
                    "realSeverity": 3
                },
                {
                    "issueCode": "LINKS/External",
                    "gravity": 1,
                    "InHeatmap": true,
                    "FalsePositive": false,
                    "InAutomation": false,
                    "realSeverity": 1
                }
            ],
            "additionalIssues": []
        },
        "basilicata": {
            "recognizedIssues": [
                {
                    "issueCode": "SIDEBAR/Overload",
                    "gravity": 2,
                    "InHeatmap": true,
                    "FalsePositive": false,
                    "InAutomation": true,
                    "realSeverity": 2
                }
            ],
            "additionalIssues": [
                {
                    "issueCode": "OVERALL/Clutter",
                    "gravity": 3,
                    "InHeatmap": false,
                    "FalsePositive": false,
                    "InAutomation": false,
                    "realSeverity": 3
                }
            ]
        }
    },
    {
        "condition": "automation",
        "location": "bari",
        "age": 25,
        "userKey": "24952959-6925-4c22-b5eb-54e68ef2adb6",
        "gender": "m",
        "internet": "7-12",
        "taranto": {
            "recognizedIssues": [
                {
                    "issueCode": "NAVBAR/PopupCovers",
                    "gravity": 3,
                    "InHeatmap": true,
                    "FalsePositive": false,
                    "InAutomation": true,
                    "realSeverity": 3
                },
                {
                    "issueCode": "LINKS/Icons",
                    "gravity": 2,
                    "InHeatmap": true,
                    "FalsePositive": false,
                    "InAutomation": true,
                    "realSeverity": 2
                },
                {
                    "issueCode": "GALLERY/Title",
                    "gravity": 2,
                    "InHeatmap": true,
                    "FalsePositive": false,
                    "InAutomation": false,
                    "realSeverity": 1
                }
            ],
            "additionalIssues": [
                {
                    "issueCode": "OVERALL/Design",
                    "gravity": 2,
                    "InHeatmap": false,
                    "FalsePositive": false,
                    "InAutomation": false,
                    "realSeverity": 2
                }
            ]
        },
        "basilicata": {
            "recognizedIssues": [
                {
                    "issueCode": "SIDEBAR/Unclear",
                    "gravity": 3,
                    "InHeatmap": true,
                    "FalsePositive": false,
                    "InAutomation": true,
                    "realSeverity": 2
                }
            ],
            "additionalIssues": [
                {
                    "issueCode": "GASBONUS/Overload",
                    "gravity": 3,
                    "InHeatmap": false,
                    "FalsePositive": false,
                    "InAutomation": false,
                    "realSeverity": 2
                },
                {
                    "issueCode": "OVERALL/Clutter",
                    "gravity": 3,
                    "InHeatmap": false,
                    "FalsePositive": false,
                    "InAutomation": false,
                    "realSeverity": 3
                },
                {
                    "issueCode": "NAVBAR/Breadcrumbs",
                    "gravity": 1,
                    "InHeatmap": false,
                    "FalsePositive": false,
                    "InAutomation": false,
                    "realSeverity": 3
                }
            ]
        }
    },
    {
        "condition": "automation",
        "location": "bari",
        "age": 20,
        "userKey": "009a57fb-a1fb-46be-8649-ecef830dce67",
        "gender": "m",
        "internet": "7-12",
        "taranto": {
            "recognizedIssues": [
                {
                    "issueCode": "GALLERY/Margin",
                    "gravity": 1,
                    "InHeatmap": true,
                    "FalsePositive": true,
                    "InAutomation": true,
                    "realSeverity": 1
                }
            ],
            "additionalIssues": [
                {
                    "issueCode": "LINKS/Icons",
                    "gravity": 1,
                    "InHeatmap": true,
                    "FalsePositive": false,
                    "InAutomation": true,
                    "realSeverity": 2
                },
                {
                    "issueCode": "NAVBAR/PopupCovers",
                    "gravity": 2,
                    "InHeatmap": true,
                    "FalsePositive": false,
                    "InAutomation": true,
                    "realSeverity": 3
                }
            ]
        },
        "basilicata": {
            "recognizedIssues": [
                {
                    "issueCode": "SIDEBAR/Unclear",
                    "gravity": 2,
                    "InHeatmap": true,
                    "FalsePositive": false,
                    "InAutomation": true,
                    "realSeverity": 2
                }
            ],
            "additionalIssues": [
                {
                    "issueCode": "SIDEBAR/Overload",
                    "gravity": 2,
                    "InHeatmap": true,
                    "FalsePositive": false,
                    "InAutomation": true,
                    "realSeverity": 2
                },
                {
                    "issueCode": "NAVBAR/Breadcrumbs",
                    "gravity": 2,
                    "InHeatmap": false,
                    "FalsePositive": false,
                    "InAutomation": false,
                    "realSeverity": 3
                },
                {
                    "issueCode": "NAVBAR/Style",
                    "gravity": 2,
                    "InHeatmap": false,
                    "FalsePositive": false,
                    "InAutomation": false,
                    "realSeverity": 2
                }
            ]
        }
    },
    {
        "condition": "automation",
        "location": "bari",
        "age": 21,
        "userKey": "beeb23c8-ffa0-47c9-a47a-34376d2974e6",
        "gender": "m",
        "internet": "13-18",
        "taranto": {
            "recognizedIssues": [
                {
                    "issueCode": "GALLERY/Description",
                    "gravity": 3,
                    "InHeatmap": false,
                    "FalsePositive": false,
                    "InAutomation": false,
                    "realSeverity": 3
                },
                {
                    "issueCode": "LINKS/Icons",
                    "gravity": 2,
                    "InHeatmap": true,
                    "FalsePositive": false,
                    "InAutomation": true,
                    "realSeverity": 2
                }
            ],
            "additionalIssues": [
                {
                    "issueCode": "NAVBAR/PopupCovers",
                    "gravity": 3,
                    "InHeatmap": true,
                    "FalsePositive": false,
                    "InAutomation": true,
                    "realSeverity": 3
                }
            ]
        },
        "basilicata": {
            "recognizedIssues": [
                {
                    "issueCode": "ALERTS/Legend",
                    "gravity": 2,
                    "InHeatmap": true,
                    "FalsePositive": false,
                    "InAutomation": true,
                    "realSeverity": 3
                },
                {
                    "issueCode": "SIDEBAR/Unclear",
                    "gravity": 3,
                    "InHeatmap": true,
                    "FalsePositive": false,
                    "InAutomation": true,
                    "realSeverity": 2
                }
            ],
            "additionalIssues": [
                {
                    "issueCode": "HEADINGS/Unclear",
                    "gravity": 1,
                    "InHeatmap": false,
                    "FalsePositive": false,
                    "InAutomation": false,
                    "realSeverity": 1
                },
                {
                    "issueCode": "GASBONUS/Overload",
                    "gravity": 1,
                    "InHeatmap": false,
                    "FalsePositive": false,
                    "InAutomation": false,
                    "realSeverity": 2
                },
                {
                    "issueCode": "REGIONE/LinksUnclear",
                    "gravity": 3,
                    "InHeatmap": false,
                    "FalsePositive": false,
                    "InAutomation": false,
                    "realSeverity": 1
                }
            ]
        }
    },
    {
        "condition": "automation",
        "location": "bari",
        "age": 22,
        "userKey": "73e163da-8467-4bc4-b0ca-037c81859efa",
        "gender": "m",
        "internet": "7-12",
        "taranto": {
            "recognizedIssues": [
                {
                    "issueCode": "OVERALL/Design",
                    "gravity": 3,
                    "InHeatmap": false,
                    "FalsePositive": false,
                    "InAutomation": false,
                    "realSeverity": 2
                }
            ],
            "additionalIssues": [
                {
                    "issueCode": "OVERALL/Design",
                    "gravity": 1,
                    "InHeatmap": false,
                    "FalsePositive": false,
                    "InAutomation": false,
                    "realSeverity": 2
                }
            ]
        },
        "basilicata": {
            "recognizedIssues": [
                {
                    "issueCode": "SIDEBAR/Overload",
                    "gravity": 2,
                    "InHeatmap": true,
                    "FalsePositive": false,
                    "InAutomation": true,
                    "realSeverity": 2
                }
            ],
            "additionalIssues": [
                {
                    "issueCode": "NAVBAR/Style",
                    "gravity": 3,
                    "InHeatmap": false,
                    "FalsePositive": false,
                    "InAutomation": false,
                    "realSeverity": 2
                }
            ]
        }
    },
    {
        "condition": "automation",
        "location": "bari",
        "age": 22,
        "userKey": "6860d78f-6fce-467e-b062-1d21bf79cf4f",
        "gender": "m",
        "internet": "1-6",
        "taranto": {
            "recognizedIssues": [
                {
                    "issueCode": "FOOTER/LinksNotWorking",
                    "gravity": 1,
                    "InHeatmap": true,
                    "FalsePositive": false,
                    "InAutomation": false,
                    "realSeverity": 2
                }
            ],
            "additionalIssues": [
                {
                    "issueCode": "OVERALL/Design",
                    "gravity": 2,
                    "InHeatmap": false,
                    "FalsePositive": false,
                    "InAutomation": false,
                    "realSeverity": 2
                },
                {
                    "issueCode": "GALLERY/Margin",
                    "gravity": 3,
                    "InHeatmap": true,
                    "FalsePositive": true,
                    "InAutomation": true,
                    "realSeverity": 1
                },
                {
                    "issueCode": "LINKS/Icons",
                    "gravity": 1,
                    "InHeatmap": true,
                    "FalsePositive": false,
                    "InAutomation": true,
                    "realSeverity": 2
                },
                {
                    "issueCode": "NAVBAR/Design",
                    "gravity": 1,
                    "InHeatmap": true,
                    "FalsePositive": false,
                    "InAutomation": true,
                    "realSeverity": 3
                }
            ]
        },
        "basilicata": {
            "recognizedIssues": [],
            "additionalIssues": [
                {
                    "issueCode": "GASBONUS/Overload",
                    "gravity": 1,
                    "InHeatmap": false,
                    "FalsePositive": false,
                    "InAutomation": false,
                    "realSeverity": 2
                }
            ]
        }
    },
    {
        "condition": "automation",
        "location": "taranto",
        "age": 21,
        "userKey": "08f0b327-cdaf-4d06-bc54-41c433067027",
        "gender": "m",
        "internet": "1-6",
        "taranto": {
            "recognizedIssues": [
                {
                    "issueCode": "NAVBAR/LinkDescription",
                    "gravity": 2,
                    "InHeatmap": true,
                    "FalsePositive": false,
                    "InAutomation": true,
                    "realSeverity": 1
                }
            ],
            "additionalIssues": []
        },
        "basilicata": {
            "recognizedIssues": [
                {
                    "issueCode": "HEADINGS/Unclear",
                    "gravity": 3,
                    "InHeatmap": false,
                    "FalsePositive": false,
                    "InAutomation": false,
                    "realSeverity": 1
                }
            ],
            "additionalIssues": []
        }
    },
    {
        "condition": "automation",
        "location": "taranto",
        "age": 21,
        "userKey": "87a9790d-ce46-4b9a-b938-2fd2431003e2",
        "gender": "m",
        "internet": "1-6",
        "taranto": {
            "recognizedIssues": [
                {
                    "issueCode": "GALLERY/Margin",
                    "gravity": 2,
                    "InHeatmap": true,
                    "FalsePositive": true,
                    "InAutomation": true,
                    "realSeverity": 1
                }
            ],
            "additionalIssues": []
        },
        "basilicata": {
            "recognizedIssues": [],
            "additionalIssues": []
        }
    },
    {
        "condition": "automation",
        "location": "taranto",
        "age": 22,
        "userKey": "0ff73a14-c5fd-4a5c-a2ac-83d56db5028d",
        "gender": "m",
        "internet": "13-18",
        "taranto": {
            "recognizedIssues": [
                {
                    "issueCode": "OVERALL/Design",
                    "gravity": 2,
                    "InHeatmap": false,
                    "FalsePositive": false,
                    "InAutomation": false,
                    "realSeverity": 2
                }
            ],
            "additionalIssues": [
                {
                    "issueCode": "NAVBAR/PopupCovers",
                    "gravity": 3,
                    "InHeatmap": true,
                    "FalsePositive": false,
                    "InAutomation": true,
                    "realSeverity": 3
                }
            ]
        },
        "basilicata": {
            "recognizedIssues": [],
            "additionalIssues": []
        }
    },
    {
        "condition": "automation",
        "location": "taranto",
        "age": 21,
        "userKey": "5121f394-58f0-40e0-b0bd-6186fa54fa11",
        "gender": "m",
        "internet": "1-6",
        "taranto": {
            "recognizedIssues": [
                {
                    "issueCode": "OVERALL/Design",
                    "gravity": 2,
                    "InHeatmap": false,
                    "FalsePositive": false,
                    "InAutomation": false,
                    "realSeverity": 2
                },
                {
                    "issueCode": "GALLERY/Margin",
                    "gravity": 1,
                    "InHeatmap": true,
                    "FalsePositive": true,
                    "InAutomation": true,
                    "realSeverity": 1
                }
            ],
            "additionalIssues": []
        },
        "basilicata": {
            "recognizedIssues": [
                {
                    "issueCode": "ALERTS/ReadAllWhat",
                    "gravity": 3,
                    "InHeatmap": true,
                    "FalsePositive": false,
                    "InAutomation": false,
                    "realSeverity": 3
                }
            ],
            "additionalIssues": []
        }
    },
    {
        "condition": "automation",
        "location": "taranto",
        "age": 21,
        "userKey": "e60c172a-e174-44ed-9724-ea1ccd2ad602",
        "gender": "m",
        "internet": "7-12",
        "taranto": {
            "recognizedIssues": [
                {
                    "issueCode": "NAVBAR/PopupCovers",
                    "gravity": 3,
                    "InHeatmap": true,
                    "FalsePositive": false,
                    "InAutomation": true,
                    "realSeverity": 3
                },
                {
                    "issueCode": "LINKS/Icons",
                    "gravity": 2,
                    "InHeatmap": true,
                    "FalsePositive": false,
                    "InAutomation": true,
                    "realSeverity": 2
                },
                {
                    "issueCode": "GALLERY/Description",
                    "gravity": 1,
                    "InHeatmap": false,
                    "FalsePositive": false,
                    "InAutomation": false,
                    "realSeverity": 3
                }
            ],
            "additionalIssues": [
                {
                    "issueCode": "OVERALL/Design",
                    "gravity": 1,
                    "InHeatmap": false,
                    "FalsePositive": false,
                    "InAutomation": false,
                    "realSeverity": 2
                }
            ]
        },
        "basilicata": {
            "recognizedIssues": [
                {
                    "issueCode": "ALERTS/Legend",
                    "gravity": 1,
                    "InHeatmap": true,
                    "FalsePositive": false,
                    "InAutomation": true,
                    "realSeverity": 3
                },
                {
                    "issueCode": "SIDEBAR/Unclear",
                    "gravity": 1,
                    "InHeatmap": true,
                    "FalsePositive": false,
                    "InAutomation": true,
                    "realSeverity": 2
                }
            ],
            "additionalIssues": [
                {
                    "issueCode": "NAVBAR/Breadcrumbs",
                    "gravity": 3,
                    "InHeatmap": false,
                    "FalsePositive": false,
                    "InAutomation": false,
                    "realSeverity": 3
                },
                {
                    "issueCode": "NAVBAR/Style",
                    "gravity": 3,
                    "InHeatmap": false,
                    "FalsePositive": false,
                    "InAutomation": false,
                    "realSeverity": 2
                }
            ]
        }
    },
    {
        "condition": "automation",
        "location": "taranto",
        "age": 29,
        "userKey": "aa41c89c-8f8d-43a7-a7ea-65593acd4a06",
        "gender": "f",
        "internet": "1-6",
        "taranto": {
            "recognizedIssues": [
                {
                    "issueCode": "NAVBAR/PopupCovers",
                    "gravity": 2,
                    "InHeatmap": true,
                    "FalsePositive": false,
                    "InAutomation": true,
                    "realSeverity": 3
                },
                {
                    "issueCode": "OVERALL/Design",
                    "gravity": 1,
                    "InHeatmap": false,
                    "FalsePositive": false,
                    "InAutomation": false,
                    "realSeverity": 2
                }
            ],
            "additionalIssues": [
                {
                    "issueCode": "NAVBAR/PopupCovers",
                    "gravity": 1,
                    "InHeatmap": true,
                    "FalsePositive": false,
                    "InAutomation": true,
                    "realSeverity": 3
                }
            ]
        },
        "basilicata": {
            "recognizedIssues": [
                {
                    "issueCode": "OVERALL/Clutter",
                    "gravity": 3,
                    "InHeatmap": false,
                    "FalsePositive": false,
                    "InAutomation": false,
                    "realSeverity": 3
                },
                {
                    "issueCode": "LINKS/NotHighlighted",
                    "gravity": 1,
                    "InHeatmap": false,
                    "FalsePositive": false,
                    "InAutomation": false,
                    "realSeverity": 3
                }
            ],
            "additionalIssues": []
        }
    },
    {
        "condition": "automation",
        "location": "taranto",
        "age": 21,
        "userKey": "b6db9a2e-e591-457a-b471-f79ebb7efbb9",
        "gender": "m",
        "internet": "13-18",
        "taranto": {
            "recognizedIssues": [
                {
                    "issueCode": "NAVBAR/PopupCovers",
                    "gravity": 3,
                    "InHeatmap": true,
                    "FalsePositive": false,
                    "InAutomation": true,
                    "realSeverity": 3
                }
            ],
            "additionalIssues": [
                {
                    "issueCode": "OVERALL/Design",
                    "gravity": 3,
                    "InHeatmap": false,
                    "FalsePositive": false,
                    "InAutomation": false,
                    "realSeverity": 2
                }
            ]
        },
        "basilicata": {
            "recognizedIssues": [
                {
                    "issueCode": "LINKS/NotHighlighted",
                    "gravity": 3,
                    "InHeatmap": false,
                    "FalsePositive": false,
                    "InAutomation": false,
                    "realSeverity": 3
                }
            ],
            "additionalIssues": [
                {
                    "issueCode": "SIDEBAR/Overload",
                    "gravity": 1,
                    "InHeatmap": true,
                    "FalsePositive": false,
                    "InAutomation": true,
                    "realSeverity": 2
                },
                {
                    "issueCode": "NAVBAR/Style",
                    "gravity": 3,
                    "InHeatmap": false,
                    "FalsePositive": false,
                    "InAutomation": false,
                    "realSeverity": 2
                }
            ]
        }
    },
    {
        "condition": "automation",
        "location": "taranto",
        "age": 20,
        "userKey": "66150d6e-a283-46ab-bef8-094c056694f7",
        "gender": "m",
        "internet": "7-12",
        "taranto": {
            "recognizedIssues": [],
            "additionalIssues": []
        },
        "basilicata": {
            "recognizedIssues": [
                {
                    "issueCode": "OVERALL/Clutter",
                    "gravity": 3,
                    "InHeatmap": false,
                    "FalsePositive": false,
                    "InAutomation": false,
                    "realSeverity": 3
                },
                {
                    "issueCode": "SIDEBAR/Unclear",
                    "gravity": 2,
                    "InHeatmap": true,
                    "FalsePositive": false,
                    "InAutomation": true,
                    "realSeverity": 2
                },
                {
                    "issueCode": "SIDEBAR/Overload",
                    "gravity": 1,
                    "InHeatmap": true,
                    "FalsePositive": false,
                    "InAutomation": true,
                    "realSeverity": 2
                },
                {
                    "issueCode": "ALERTS/Legend",
                    "gravity": 1,
                    "InHeatmap": true,
                    "FalsePositive": false,
                    "InAutomation": true,
                    "realSeverity": 3
                }
            ],
            "additionalIssues": [
                {
                    "issueCode": "NAVBAR/NoHome",
                    "gravity": 2,
                    "InHeatmap": false,
                    "FalsePositive": false,
                    "InAutomation": false,
                    "realSeverity": 1
                },
                {
                    "issueCode": "NAVBAR/Location",
                    "gravity": 2,
                    "InHeatmap": false,
                    "FalsePositive": false,
                    "InAutomation": false,
                    "realSeverity": 3
                }
            ]
        }
    },
    {
        "condition": "automation",
        "location": "taranto",
        "age": 21,
        "userKey": "02a801aa-d812-47cc-8902-5259b7847519",
        "gender": "m",
        "internet": "13-18",
        "taranto": {
            "recognizedIssues": [
                {
                    "issueCode": "NAVBAR/PopupCovers",
                    "gravity": 3,
                    "InHeatmap": true,
                    "FalsePositive": false,
                    "InAutomation": true,
                    "realSeverity": 3
                },
                {
                    "issueCode": "LINKS/Icons",
                    "gravity": 1,
                    "InHeatmap": true,
                    "FalsePositive": false,
                    "InAutomation": true,
                    "realSeverity": 2
                },
                {
                    "issueCode": "GALLERY/Margin",
                    "gravity": 1,
                    "InHeatmap": true,
                    "FalsePositive": true,
                    "InAutomation": true,
                    "realSeverity": 1
                }
            ],
            "additionalIssues": [
                {
                    "issueCode": "OVERALL/Design",
                    "gravity": 1,
                    "InHeatmap": false,
                    "FalsePositive": false,
                    "InAutomation": false,
                    "realSeverity": 2
                }
            ]
        },
        "basilicata": {
            "recognizedIssues": [
                {
                    "issueCode": "ALERTS/ReadAllLink",
                    "gravity": 3,
                    "InHeatmap": true,
                    "FalsePositive": false,
                    "InAutomation": true,
                    "realSeverity": 2
                },
                {
                    "issueCode": "ALERTS/ReadAllWhat",
                    "gravity": 3,
                    "InHeatmap": true,
                    "FalsePositive": false,
                    "InAutomation": false,
                    "realSeverity": 3
                },
                {
                    "issueCode": "REGIONE/Colors",
                    "gravity": 1,
                    "InHeatmap": false,
                    "FalsePositive": false,
                    "InAutomation": false,
                    "realSeverity": 1
                }
            ],
            "additionalIssues": [
                {
                    "issueCode": "OVERALL/Clutter",
                    "gravity": 1,
                    "InHeatmap": false,
                    "FalsePositive": false,
                    "InAutomation": false,
                    "realSeverity": 3
                }
            ]
        }
    },
    {
        "condition": "automation",
        "location": "taranto",
        "age": 20,
        "userKey": "66627d01-eddf-4da6-9ee6-2cee9eb9b99c",
        "gender": "m",
        "internet": "7-12",
        "taranto": {
            "recognizedIssues": [
                {
                    "issueCode": "NAVBAR/Design",
                    "gravity": 2,
                    "InHeatmap": true,
                    "FalsePositive": false,
                    "InAutomation": true,
                    "realSeverity": 3
                },
                {
                    "issueCode": "LINKS/Icons",
                    "gravity": 3,
                    "InHeatmap": true,
                    "FalsePositive": false,
                    "InAutomation": true,
                    "realSeverity": 2
                },
                {
                    "issueCode": "GALLERY/Click",
                    "gravity": 2,
                    "InHeatmap": false,
                    "FalsePositive": false,
                    "InAutomation": false,
                    "realSeverity": 3
                },
                {
                    "issueCode": "LINKS/Buttons",
                    "gravity": 1,
                    "InHeatmap": true,
                    "FalsePositive": false,
                    "InAutomation": true,
                    "realSeverity": 2
                },
                {
                    "issueCode": "GALLERY/Margin",
                    "gravity": 1,
                    "InHeatmap": true,
                    "FalsePositive": true,
                    "InAutomation": true,
                    "realSeverity": 1
                }
            ],
            "additionalIssues": [
                {
                    "issueCode": "PAGE/MissingDate",
                    "gravity": 1,
                    "InHeatmap": false,
                    "FalsePositive": false,
                    "InAutomation": false,
                    "realSeverity": 1
                }
            ]
        },
        "basilicata": {
            "recognizedIssues": [
                {
                    "issueCode": "OVERALL/Clutter",
                    "gravity": 2,
                    "InHeatmap": false,
                    "FalsePositive": false,
                    "InAutomation": false,
                    "realSeverity": 3
                },
                {
                    "issueCode": "SIDEBAR/Unclear",
                    "gravity": 2,
                    "InHeatmap": true,
                    "FalsePositive": false,
                    "InAutomation": true,
                    "realSeverity": 2
                }
            ],
            "additionalIssues": []
        }
    },
    {
        "condition": "automation",
        "location": "taranto",
        "age": 21,
        "userKey": "ed31265f-7c88-47b3-8c6a-dc8f4fd2877f",
        "gender": "m",
        "internet": "13-18",
        "taranto": {
            "recognizedIssues": [
                {
                    "issueCode": "NAVBAR/Size",
                    "gravity": 2,
                    "InHeatmap": true,
                    "FalsePositive": false,
                    "InAutomation": true,
                    "realSeverity": 3
                },
                {
                    "issueCode": "LINKS/Icons",
                    "gravity": 1,
                    "InHeatmap": true,
                    "FalsePositive": false,
                    "InAutomation": true,
                    "realSeverity": 2
                },
                {
                    "issueCode": "GALLERY/Title",
                    "gravity": 1,
                    "InHeatmap": true,
                    "FalsePositive": false,
                    "InAutomation": false,
                    "realSeverity": 1
                },
                {
                    "issueCode": "GALLERY/Margin",
                    "gravity": 1,
                    "InHeatmap": true,
                    "FalsePositive": true,
                    "InAutomation": true,
                    "realSeverity": 1
                }
            ],
            "additionalIssues": []
        },
        "basilicata": {
            "recognizedIssues": [
                {
                    "issueCode": "ALERTS/ReadAllWhat",
                    "gravity": 2,
                    "InHeatmap": true,
                    "FalsePositive": false,
                    "InAutomation": false,
                    "realSeverity": 3
                },
                {
                    "issueCode": "ALERTS/Legend",
                    "gravity": 1,
                    "InHeatmap": true,
                    "FalsePositive": false,
                    "InAutomation": true,
                    "realSeverity": 3
                }
            ],
            "additionalIssues": [
                {
                    "issueCode": "SIDEBAR/Overload",
                    "gravity": 2,
                    "InHeatmap": true,
                    "FalsePositive": false,
                    "InAutomation": true,
                    "realSeverity": 2
                },
                {
                    "issueCode": "REGIONE/Colors",
                    "gravity": 1,
                    "InHeatmap": false,
                    "FalsePositive": false,
                    "InAutomation": false,
                    "realSeverity": 1
                },
                {
                    "issueCode": "NAVBAR/Style",
                    "gravity": 2,
                    "InHeatmap": false,
                    "FalsePositive": false,
                    "InAutomation": false,
                    "realSeverity": 2
                }
            ]
        }
    },
    {
        "condition": "automation",
        "location": "taranto",
        "age": 21,
        "userKey": "d1943c4a-526e-4d6f-a77d-e780574474ae",
        "gender": "f",
        "internet": "1-6",
        "taranto": {
            "recognizedIssues": [
                {
                    "issueCode": "GALLERY/Margin",
                    "gravity": 3,
                    "InHeatmap": true,
                    "FalsePositive": true,
                    "InAutomation": true,
                    "realSeverity": 1
                }
            ],
            "additionalIssues": [
                {
                    "issueCode": "OVERALL/Design",
                    "gravity": 2,
                    "InHeatmap": false,
                    "FalsePositive": false,
                    "InAutomation": false,
                    "realSeverity": 2
                }
            ]
        },
        "basilicata": {
            "recognizedIssues": [
                {
                    "issueCode": "ALERTS/Legend",
                    "gravity": 3,
                    "InHeatmap": true,
                    "FalsePositive": false,
                    "InAutomation": true,
                    "realSeverity": 3
                },
                {
                    "issueCode": "OVERALL/Clutter",
                    "gravity": 2,
                    "InHeatmap": false,
                    "FalsePositive": false,
                    "InAutomation": false,
                    "realSeverity": 3
                }
            ],
            "additionalIssues": [
                {
                    "issueCode": "SIDEBAR/Overload",
                    "gravity": 3,
                    "InHeatmap": true,
                    "FalsePositive": false,
                    "InAutomation": true,
                    "realSeverity": 2
                },
                {
                    "issueCode": "SIDEBAR/Unclear",
                    "gravity": 2,
                    "InHeatmap": true,
                    "FalsePositive": false,
                    "InAutomation": true,
                    "realSeverity": 2
                }
            ]
        }
    },
    {
        "condition": "automation",
        "location": "taranto",
        "age": 21,
        "userKey": "5f67fe5a-798f-4a46-88f8-9a138a68468f",
        "gender": "m",
        "internet": "13-18",
        "taranto": {
            "recognizedIssues": [
                {
                    "issueCode": "LINKS/Icons",
                    "gravity": 2,
                    "InHeatmap": true,
                    "FalsePositive": false,
                    "InAutomation": true,
                    "realSeverity": 2
                },
                {
                    "issueCode": "GALLERY/Margin",
                    "gravity": 2,
                    "InHeatmap": true,
                    "FalsePositive": true,
                    "InAutomation": true,
                    "realSeverity": 1
                },
                {
                    "issueCode": "GALLERY/Description",
                    "gravity": 2,
                    "InHeatmap": false,
                    "FalsePositive": false,
                    "InAutomation": false,
                    "realSeverity": 3
                }
            ],
            "additionalIssues": [
                {
                    "issueCode": "OVERALL/Design",
                    "gravity": 1,
                    "InHeatmap": false,
                    "FalsePositive": false,
                    "InAutomation": false,
                    "realSeverity": 2
                }
            ]
        },
        "basilicata": {
            "recognizedIssues": [
                {
                    "issueCode": "ALERTS/Ordering",
                    "gravity": 2,
                    "InHeatmap": false,
                    "FalsePositive": false,
                    "InAutomation": false,
                    "realSeverity": 3
                },
                {
                    "issueCode": "ALERTS/ReadAllWhat",
                    "gravity": 1,
                    "InHeatmap": true,
                    "FalsePositive": false,
                    "InAutomation": false,
                    "realSeverity": 3
                },
                {
                    "issueCode": "OVERALL/Clutter",
                    "gravity": 2,
                    "InHeatmap": false,
                    "FalsePositive": false,
                    "InAutomation": false,
                    "realSeverity": 3
                }
            ],
            "additionalIssues": [
                {
                    "issueCode": "NAVBAR/Style",
                    "gravity": 2,
                    "InHeatmap": false,
                    "FalsePositive": false,
                    "InAutomation": false,
                    "realSeverity": 2
                },
                {
                    "issueCode": "SIDEBAR/Unclear",
                    "gravity": 3,
                    "InHeatmap": true,
                    "FalsePositive": false,
                    "InAutomation": true,
                    "realSeverity": 2
                }
            ]
        }
    },
    {
        "condition": "automation",
        "location": "taranto",
        "age": 20,
        "userKey": "825f8350-7852-402b-b359-cb5ca825c3b7",
        "gender": "f",
        "internet": "1-6",
        "taranto": {
            "recognizedIssues": [
                {
                    "issueCode": "NAVBAR/Size",
                    "gravity": 2,
                    "InHeatmap": true,
                    "FalsePositive": false,
                    "InAutomation": true,
                    "realSeverity": 3
                },
                {
                    "issueCode": "LINKS/Icons",
                    "gravity": 3,
                    "InHeatmap": true,
                    "FalsePositive": false,
                    "InAutomation": true,
                    "realSeverity": 2
                },
                {
                    "issueCode": "GALLERY/Margin",
                    "gravity": 1,
                    "InHeatmap": true,
                    "FalsePositive": true,
                    "InAutomation": true,
                    "realSeverity": 1
                }
            ],
            "additionalIssues": []
        },
        "basilicata": {
            "recognizedIssues": [
                {
                    "issueCode": "ALERTS/Legend",
                    "gravity": 1,
                    "InHeatmap": true,
                    "FalsePositive": false,
                    "InAutomation": true,
                    "realSeverity": 3
                },
                {
                    "issueCode": "LINKS/NotHighlighted",
                    "gravity": 2,
                    "InHeatmap": false,
                    "FalsePositive": false,
                    "InAutomation": false,
                    "realSeverity": 3
                }
            ],
            "additionalIssues": []
        }
    },
    {
        "condition": "middle",
        "location": "bari",
        "age": 22,
        "userKey": "ea99532b-0ba3-42ab-b1ed-4a155ead1996",
        "gender": "m",
        "internet": "7-12",
        "taranto": {
            "recognizedIssues": [
                {
                    "issueCode": "NAVBAR/PopupCovers",
                    "gravity": 1,
                    "InHeatmap": true,
                    "FalsePositive": false,
                    "InAutomation": true,
                    "realSeverity": 3
                },
                {
                    "issueCode": "LINKS/Unclear",
                    "gravity": 1,
                    "InHeatmap": true,
                    "FalsePositive": false,
                    "InAutomation": true,
                    "realSeverity": 2
                },
                {
                    "issueCode": "GALLERY/Margin",
                    "gravity": 1,
                    "InHeatmap": true,
                    "FalsePositive": true,
                    "InAutomation": true,
                    "realSeverity": 1
                }
            ],
            "additionalIssues": []
        },
        "basilicata": {
            "recognizedIssues": [],
            "additionalIssues": []
        }
    },
    {
        "condition": "middle",
        "location": "bari",
        "age": 21,
        "userKey": "104f8883-0c61-4516-b58c-19e1d7fea1b7",
        "gender": "m",
        "internet": "7-12",
        "taranto": {
            "recognizedIssues": [
                {
                    "issueCode": "GALLERY/Margin",
                    "gravity": 3,
                    "InHeatmap": true,
                    "FalsePositive": true,
                    "InAutomation": true,
                    "realSeverity": 1
                },
                {
                    "issueCode": "LINKS/Unclear",
                    "gravity": 1,
                    "InHeatmap": true,
                    "FalsePositive": false,
                    "InAutomation": true,
                    "realSeverity": 2
                }
            ],
            "additionalIssues": []
        },
        "basilicata": {
            "recognizedIssues": [
                {
                    "issueCode": "OVERALL/Clutter",
                    "gravity": 2,
                    "InHeatmap": false,
                    "FalsePositive": false,
                    "InAutomation": false,
                    "realSeverity": 3
                }
            ],
            "additionalIssues": [
                {
                    "issueCode": "NAVBAR/NoHome",
                    "gravity": 1,
                    "InHeatmap": false,
                    "FalsePositive": false,
                    "InAutomation": false,
                    "realSeverity": 1
                },
                {
                    "issueCode": "NAVBAR/Breadcrumbs",
                    "gravity": 1,
                    "InHeatmap": false,
                    "FalsePositive": false,
                    "InAutomation": false,
                    "realSeverity": 3
                },
                {
                    "issueCode": "NAVBAR/Location",
                    "gravity": 1,
                    "InHeatmap": false,
                    "FalsePositive": false,
                    "InAutomation": false,
                    "realSeverity": 3
                }
            ]
        }
    },
    {
        "condition": "middle",
        "location": "bari",
        "age": 20,
        "userKey": "59c94e91-8473-4d8c-94ab-c387f0b4c6a7",
        "gender": "m",
        "internet": "1-6",
        "taranto": {
            "recognizedIssues": [
                {
                    "issueCode": "GALLERY/Margin",
                    "gravity": 1,
                    "InHeatmap": true,
                    "FalsePositive": true,
                    "InAutomation": true,
                    "realSeverity": 1
                },
                {
                    "issueCode": "NAVBAR/PopupCovers",
                    "gravity": 2,
                    "InHeatmap": true,
                    "FalsePositive": false,
                    "InAutomation": true,
                    "realSeverity": 3
                },
                {
                    "issueCode": "LINKS/Icons",
                    "gravity": 3,
                    "InHeatmap": true,
                    "FalsePositive": false,
                    "InAutomation": true,
                    "realSeverity": 2
                },
                {
                    "issueCode": "OVERALL/Design",
                    "gravity": 1,
                    "InHeatmap": false,
                    "FalsePositive": false,
                    "InAutomation": false,
                    "realSeverity": 2
                }
            ],
            "additionalIssues": [
                {
                    "issueCode": "NAVBAR/PopupCovers",
                    "gravity": 3,
                    "InHeatmap": true,
                    "FalsePositive": false,
                    "InAutomation": true,
                    "realSeverity": 3
                }
            ]
        },
        "basilicata": {
            "recognizedIssues": [
                {
                    "issueCode": "ALERTS/ReadAllLink",
                    "gravity": 2,
                    "InHeatmap": true,
                    "FalsePositive": false,
                    "InAutomation": true,
                    "realSeverity": 2
                },
                {
                    "issueCode": "ALERTS/ReadAllWhat",
                    "gravity": 3,
                    "InHeatmap": true,
                    "FalsePositive": false,
                    "InAutomation": false,
                    "realSeverity": 3
                }
            ],
            "additionalIssues": [
                {
                    "issueCode": "OVERALL/Clutter",
                    "gravity": 3,
                    "InHeatmap": false,
                    "FalsePositive": false,
                    "InAutomation": false,
                    "realSeverity": 3
                },
                {
                    "issueCode": "OVERALL/Clutter",
                    "gravity": 2,
                    "InHeatmap": false,
                    "FalsePositive": false,
                    "InAutomation": false,
                    "realSeverity": 3
                },
                {
                    "issueCode": "OVERALL/Clutter",
                    "gravity": 3,
                    "InHeatmap": false,
                    "FalsePositive": false,
                    "InAutomation": false,
                    "realSeverity": 3
                }
            ]
        }
    },
    {
        "condition": "middle",
        "location": "bari",
        "age": 21,
        "userKey": "7c8e9415-c3b8-43e9-ad68-037124226194",
        "gender": "m",
        "internet": "13-18",
        "taranto": {
            "recognizedIssues": [
                {
                    "issueCode": "GALLERY/Margin",
                    "gravity": 1,
                    "InHeatmap": true,
                    "FalsePositive": true,
                    "InAutomation": true,
                    "realSeverity": 1
                },
                {
                    "issueCode": "LINKS/Icons",
                    "gravity": 2,
                    "InHeatmap": true,
                    "FalsePositive": false,
                    "InAutomation": true,
                    "realSeverity": 2
                }
            ],
            "additionalIssues": [
                {
                    "issueCode": "NAVBAR/PopupCovers",
                    "gravity": 2,
                    "InHeatmap": true,
                    "FalsePositive": false,
                    "InAutomation": true,
                    "realSeverity": 3
                }
            ]
        },
        "basilicata": {
            "recognizedIssues": [
                {
                    "issueCode": "ALERTS/Legend",
                    "gravity": 1,
                    "InHeatmap": true,
                    "FalsePositive": false,
                    "InAutomation": true,
                    "realSeverity": 3
                },
                {
                    "issueCode": "ALERTS/ReadAllWhat",
                    "gravity": 2,
                    "InHeatmap": true,
                    "FalsePositive": false,
                    "InAutomation": false,
                    "realSeverity": 3
                }
            ],
            "additionalIssues": []
        }
    },
    {
        "condition": "middle",
        "location": "bari",
        "age": 21,
        "userKey": "d6c69014-3873-43ac-98c4-bb1db1e9f638",
        "gender": "f",
        "internet": "7-12",
        "taranto": {
            "recognizedIssues": [
                {
                    "issueCode": "GALLERY/Margin",
                    "gravity": 1,
                    "InHeatmap": true,
                    "FalsePositive": true,
                    "InAutomation": true,
                    "realSeverity": 1
                },
                {
                    "issueCode": "NOTIFICATION/Unclear",
                    "gravity": 1,
                    "InHeatmap": true,
                    "FalsePositive": false,
                    "InAutomation": false,
                    "realSeverity": 3
                },
                {
                    "issueCode": "FOOTER/Overload",
                    "gravity": 1,
                    "InHeatmap": false,
                    "FalsePositive": false,
                    "InAutomation": false,
                    "realSeverity": 1
                }
            ],
            "additionalIssues": [
                {
                    "issueCode": "GALLERY/Description",
                    "gravity": 1,
                    "InHeatmap": false,
                    "FalsePositive": false,
                    "InAutomation": false,
                    "realSeverity": 3
                },
                {
                    "issueCode": "GALLERY/Description",
                    "gravity": 1,
                    "InHeatmap": false,
                    "FalsePositive": false,
                    "InAutomation": false,
                    "realSeverity": 3
                }
            ]
        },
        "basilicata": {
            "recognizedIssues": [],
            "additionalIssues": [
                {
                    "issueCode": "OVERALL/Clutter",
                    "gravity": 2,
                    "InHeatmap": false,
                    "FalsePositive": false,
                    "InAutomation": false,
                    "realSeverity": 3
                },
                {
                    "issueCode": "CONTENT/Abbreviations",
                    "gravity": 1,
                    "InHeatmap": false,
                    "FalsePositive": false,
                    "InAutomation": false,
                    "realSeverity": 2
                },
                {
                    "issueCode": "OVERALL/Clutter",
                    "gravity": 1,
                    "InHeatmap": false,
                    "FalsePositive": false,
                    "InAutomation": false,
                    "realSeverity": 3
                }
            ]
        }
    },
    {
        "condition": "middle",
        "location": "bari",
        "age": 20,
        "userKey": "5cad1dce-7de1-4fcc-8348-d6a4487a1b4f",
        "gender": "m",
        "internet": "1-6",
        "taranto": {
            "recognizedIssues": [
                {
                    "issueCode": "NAVBAR/PopupCovers",
                    "gravity": 3,
                    "InHeatmap": true,
                    "FalsePositive": false,
                    "InAutomation": true,
                    "realSeverity": 3
                },
                {
                    "issueCode": "LINKS/Icons",
                    "gravity": 1,
                    "InHeatmap": true,
                    "FalsePositive": false,
                    "InAutomation": true,
                    "realSeverity": 2
                },
                {
                    "issueCode": "GALLERY/Margin",
                    "gravity": 1,
                    "InHeatmap": true,
                    "FalsePositive": true,
                    "InAutomation": true,
                    "realSeverity": 1
                }
            ],
            "additionalIssues": [
                {
                    "issueCode": "OVERALL/Design",
                    "gravity": 1,
                    "InHeatmap": false,
                    "FalsePositive": false,
                    "InAutomation": false,
                    "realSeverity": 2
                }
            ]
        },
        "basilicata": {
            "recognizedIssues": [
                {
                    "issueCode": "ALERTS/Legend",
                    "gravity": 2,
                    "InHeatmap": true,
                    "FalsePositive": false,
                    "InAutomation": true,
                    "realSeverity": 3
                },
                {
                    "issueCode": "ALERTS/ReadAllWhat",
                    "gravity": 1,
                    "InHeatmap": true,
                    "FalsePositive": false,
                    "InAutomation": false,
                    "realSeverity": 3
                }
            ],
            "additionalIssues": [
                {
                    "issueCode": "REGIONE/Colors",
                    "gravity": 1,
                    "InHeatmap": false,
                    "FalsePositive": false,
                    "InAutomation": false,
                    "realSeverity": 1
                },
                {
                    "issueCode": "OVERALL/Clutter",
                    "gravity": 3,
                    "InHeatmap": false,
                    "FalsePositive": false,
                    "InAutomation": false,
                    "realSeverity": 3
                }
            ]
        }
    },
    {
        "condition": "middle",
        "location": "bari",
        "age": 23,
        "userKey": "6c356f50-737e-4120-a51c-330ac84650a4",
        "gender": "m",
        "internet": "1-6",
        "taranto": {
            "recognizedIssues": [
                {
                    "issueCode": "NAVBAR/PopupCovers",
                    "gravity": 3,
                    "InHeatmap": true,
                    "FalsePositive": false,
                    "InAutomation": true,
                    "realSeverity": 3
                },
                {
                    "issueCode": "GALLERY/Margin",
                    "gravity": 1,
                    "InHeatmap": true,
                    "FalsePositive": true,
                    "InAutomation": true,
                    "realSeverity": 1
                },
                {
                    "issueCode": "LINKS/Unclear",
                    "gravity": 2,
                    "InHeatmap": true,
                    "FalsePositive": false,
                    "InAutomation": true,
                    "realSeverity": 2
                }
            ],
            "additionalIssues": []
        },
        "basilicata": {
            "recognizedIssues": [
                {
                    "issueCode": "HEADINGS/Unclear",
                    "gravity": 3,
                    "InHeatmap": false,
                    "FalsePositive": false,
                    "InAutomation": false,
                    "realSeverity": 1
                }
            ],
            "additionalIssues": [
                {
                    "issueCode": "FOOTER/SmallLogos",
                    "gravity": 2,
                    "InHeatmap": false,
                    "FalsePositive": false,
                    "InAutomation": false,
                    "realSeverity": 1
                }
            ]
        }
    },
    {
        "condition": "middle",
        "location": "bari",
        "age": 21,
        "userKey": "b0aa3ab9-108a-494d-9f72-d67b8aa63941",
        "gender": "f",
        "internet": "13-18",
        "taranto": {
            "recognizedIssues": [
                {
                    "issueCode": "NAVBAR/PopupCovers",
                    "gravity": 2,
                    "InHeatmap": true,
                    "FalsePositive": false,
                    "InAutomation": true,
                    "realSeverity": 3
                },
                {
                    "issueCode": "PAGE/MissingDate",
                    "gravity": 3,
                    "InHeatmap": false,
                    "FalsePositive": false,
                    "InAutomation": false,
                    "realSeverity": 1
                },
                {
                    "issueCode": "GALLERY/Margin",
                    "gravity": 3,
                    "InHeatmap": true,
                    "FalsePositive": true,
                    "InAutomation": true,
                    "realSeverity": 1
                },
                {
                    "issueCode": "OVERALL/Design",
                    "gravity": 2,
                    "InHeatmap": false,
                    "FalsePositive": false,
                    "InAutomation": false,
                    "realSeverity": 2
                },
                {
                    "issueCode": "FOOTER/LinksNotWorking",
                    "gravity": 3,
                    "InHeatmap": true,
                    "FalsePositive": false,
                    "InAutomation": false,
                    "realSeverity": 2
                }
            ],
            "additionalIssues": [
                {
                    "issueCode": "OVERALL/Design",
                    "gravity": 2,
                    "InHeatmap": false,
                    "FalsePositive": false,
                    "InAutomation": false,
                    "realSeverity": 2
                },
                {
                    "issueCode": "LINKS/Unclear",
                    "gravity": 1,
                    "InHeatmap": true,
                    "FalsePositive": false,
                    "InAutomation": true,
                    "realSeverity": 2
                }
            ]
        },
        "basilicata": {
            "recognizedIssues": [
                {
                    "issueCode": "ALERTS/Legend",
                    "gravity": 1,
                    "InHeatmap": true,
                    "FalsePositive": false,
                    "InAutomation": true,
                    "realSeverity": 3
                },
                {
                    "issueCode": "PAGE/MissingDate",
                    "gravity": 3,
                    "InHeatmap": false,
                    "FalsePositive": false,
                    "InAutomation": false,
                    "realSeverity": 1
                },
                {
                    "issueCode": "OVERALL/Clutter",
                    "gravity": 1,
                    "InHeatmap": false,
                    "FalsePositive": false,
                    "InAutomation": false,
                    "realSeverity": 3
                }
            ],
            "additionalIssues": [
                {
                    "issueCode": "SIDEBAR/Unclear",
                    "gravity": 3,
                    "InHeatmap": true,
                    "FalsePositive": false,
                    "InAutomation": true,
                    "realSeverity": 2
                },
                {
                    "issueCode": "OVERALL/Clutter",
                    "gravity": 3,
                    "InHeatmap": false,
                    "FalsePositive": false,
                    "InAutomation": false,
                    "realSeverity": 3
                }
            ]
        }
    },
    {
        "condition": "middle",
        "location": "bari",
        "age": 24,
        "userKey": "39d52097-07b2-4b79-8200-dbb82ca13f2a",
        "gender": "m",
        "internet": "7-12",
        "taranto": {
            "recognizedIssues": [
                {
                    "issueCode": "GALLERY/Margin",
                    "gravity": 1,
                    "InHeatmap": true,
                    "FalsePositive": true,
                    "InAutomation": true,
                    "realSeverity": 1
                },
                {
                    "issueCode": "GALLERY/Title",
                    "gravity": 1,
                    "InHeatmap": true,
                    "FalsePositive": false,
                    "InAutomation": false,
                    "realSeverity": 1
                }
            ],
            "additionalIssues": []
        },
        "basilicata": {
            "recognizedIssues": [],
            "additionalIssues": [
                {
                    "issueCode": "SIDEBAR/Unclear",
                    "gravity": 2,
                    "InHeatmap": true,
                    "FalsePositive": false,
                    "InAutomation": true,
                    "realSeverity": 2
                }
            ]
        }
    },
    {
        "condition": "middle",
        "location": "bari",
        "age": 20,
        "userKey": "c6d5de3b-949a-4ef7-8b45-ae38a9a56602",
        "gender": "f",
        "internet": "7-12",
        "taranto": {
            "recognizedIssues": [],
            "additionalIssues": []
        },
        "basilicata": {
            "recognizedIssues": [
                {
                    "issueCode": "OVERALL/Clutter",
                    "gravity": 3,
                    "InHeatmap": false,
                    "FalsePositive": false,
                    "InAutomation": false,
                    "realSeverity": 3
                }
            ],
            "additionalIssues": []
        }
    },
    {
        "condition": "middle",
        "location": "bari",
        "age": 20,
        "userKey": "2203c71e-67e0-45b7-b81c-5df8052a3da5",
        "gender": "m",
        "internet": "1-6",
        "taranto": {
            "recognizedIssues": [
                {
                    "issueCode": "GALLERY/Description",
                    "gravity": 2,
                    "InHeatmap": false,
                    "FalsePositive": false,
                    "InAutomation": false,
                    "realSeverity": 3
                },
                {
                    "issueCode": "FOOTER/LinksNotWorking",
                    "gravity": 1,
                    "InHeatmap": true,
                    "FalsePositive": false,
                    "InAutomation": false,
                    "realSeverity": 2
                }
            ],
            "additionalIssues": []
        },
        "basilicata": {
            "recognizedIssues": [
                {
                    "issueCode": "OVERALL/Clutter",
                    "gravity": 1,
                    "InHeatmap": false,
                    "FalsePositive": false,
                    "InAutomation": false,
                    "realSeverity": 3
                },
                {
                    "issueCode": "ALERTS/ReadAllWhat",
                    "gravity": 1,
                    "InHeatmap": true,
                    "FalsePositive": false,
                    "InAutomation": false,
                    "realSeverity": 3
                }
            ],
            "additionalIssues": []
        }
    },
    {
        "condition": "middle",
        "location": "bari",
        "age": 21,
        "userKey": "703622c5-d004-4453-9e5b-2c38e48e42e2",
        "gender": "f",
        "internet": "7-12",
        "taranto": {
            "recognizedIssues": [
                {
                    "issueCode": "GALLERY/Margin",
                    "gravity": 3,
                    "InHeatmap": true,
                    "FalsePositive": true,
                    "InAutomation": true,
                    "realSeverity": 1
                },
                {
                    "issueCode": "GALLERY/Margin",
                    "gravity": 3,
                    "InHeatmap": true,
                    "FalsePositive": true,
                    "InAutomation": true,
                    "realSeverity": 1
                },
                {
                    "issueCode": "LINKS/Icons",
                    "gravity": 2,
                    "InHeatmap": true,
                    "FalsePositive": false,
                    "InAutomation": true,
                    "realSeverity": 2
                },
                {
                    "issueCode": "FOOTER/LinksNotWorking",
                    "gravity": 1,
                    "InHeatmap": true,
                    "FalsePositive": false,
                    "InAutomation": false,
                    "realSeverity": 2
                }
            ],
            "additionalIssues": [
                {
                    "issueCode": "FOOTER/Typos",
                    "gravity": 1,
                    "InHeatmap": false,
                    "FalsePositive": false,
                    "InAutomation": false,
                    "realSeverity": 1
                }
            ]
        },
        "basilicata": {
            "recognizedIssues": [
                {
                    "issueCode": "OVERALL/Clutter",
                    "gravity": 2,
                    "InHeatmap": false,
                    "FalsePositive": false,
                    "InAutomation": false,
                    "realSeverity": 3
                },
                {
                    "issueCode": "ALERTS/Legend",
                    "gravity": 1,
                    "InHeatmap": true,
                    "FalsePositive": false,
                    "InAutomation": true,
                    "realSeverity": 3
                }
            ],
            "additionalIssues": [
                {
                    "issueCode": "OVERALL/Clutter",
                    "gravity": 3,
                    "InHeatmap": false,
                    "FalsePositive": false,
                    "InAutomation": false,
                    "realSeverity": 3
                }
            ]
        }
    },
    {
        "condition": "middle",
        "location": "bari",
        "age": 21,
        "userKey": "36d5da5e-8905-4afa-a090-61b19265d5ff",
        "gender": "m",
        "internet": "7-12",
        "taranto": {
            "recognizedIssues": [
                {
                    "issueCode": "NAVBAR/PopupCovers",
                    "gravity": 3,
                    "InHeatmap": true,
                    "FalsePositive": false,
                    "InAutomation": true,
                    "realSeverity": 3
                },
                {
                    "issueCode": "LINKS/Icons",
                    "gravity": 1,
                    "InHeatmap": true,
                    "FalsePositive": false,
                    "InAutomation": true,
                    "realSeverity": 2
                },
                {
                    "issueCode": "GALLERY/Margin",
                    "gravity": 1,
                    "InHeatmap": true,
                    "FalsePositive": true,
                    "InAutomation": true,
                    "realSeverity": 1
                }
            ],
            "additionalIssues": []
        },
        "basilicata": {
            "recognizedIssues": [
                {
                    "issueCode": "OVERALL/Clutter",
                    "gravity": 1,
                    "InHeatmap": false,
                    "FalsePositive": false,
                    "InAutomation": false,
                    "realSeverity": 3
                },
                {
                    "issueCode": "OVERALL/Clutter",
                    "gravity": 1,
                    "InHeatmap": false,
                    "FalsePositive": false,
                    "InAutomation": false,
                    "realSeverity": 3
                }
            ],
            "additionalIssues": []
        }
    },
    {
        "condition": "middle",
        "location": "bari",
        "age": 20,
        "userKey": "862e07ed-f11b-4f50-aa3f-829c87066892",
        "gender": "f",
        "internet": "13-18",
        "taranto": {
            "recognizedIssues": [
                {
                    "issueCode": "LINKS/Icons",
                    "gravity": 1,
                    "InHeatmap": true,
                    "FalsePositive": false,
                    "InAutomation": true,
                    "realSeverity": 2
                },
                {
                    "issueCode": "OVERALL/Design",
                    "gravity": 1,
                    "InHeatmap": false,
                    "FalsePositive": false,
                    "InAutomation": false,
                    "realSeverity": 2
                }
            ],
            "additionalIssues": []
        },
        "basilicata": {
            "recognizedIssues": [],
            "additionalIssues": []
        }
    },
    {
        "condition": "middle",
        "location": "bari",
        "age": 21,
        "userKey": "85632122-d23c-46a1-88b5-63b7d8d7e008",
        "gender": "m",
        "internet": "7-12",
        "taranto": {
            "recognizedIssues": [
                {
                    "issueCode": "OVERALL/Design",
                    "gravity": 1,
                    "InHeatmap": false,
                    "FalsePositive": false,
                    "InAutomation": false,
                    "realSeverity": 2
                }
            ],
            "additionalIssues": []
        },
        "basilicata": {
            "recognizedIssues": [],
            "additionalIssues": [
                {
                    "issueCode": "OVERALL/Clutter",
                    "gravity": 2,
                    "InHeatmap": false,
                    "FalsePositive": false,
                    "InAutomation": false,
                    "realSeverity": 3
                }
            ]
        }
    },
    {
        "condition": "middle",
        "location": "bari",
        "age": 20,
        "userKey": "db002464-c214-42e1-af27-fe23cb102407",
        "gender": "m",
        "internet": "7-12",
        "taranto": {
            "recognizedIssues": [
                {
                    "issueCode": "NAVBAR/PopupCovers",
                    "gravity": 3,
                    "InHeatmap": true,
                    "FalsePositive": false,
                    "InAutomation": true,
                    "realSeverity": 3
                },
                {
                    "issueCode": "OVERALL/Design",
                    "gravity": 1,
                    "InHeatmap": false,
                    "FalsePositive": false,
                    "InAutomation": false,
                    "realSeverity": 2
                }
            ],
            "additionalIssues": [
                {
                    "issueCode": "OVERALL/Design",
                    "gravity": 1,
                    "InHeatmap": false,
                    "FalsePositive": false,
                    "InAutomation": false,
                    "realSeverity": 2
                },
                {
                    "issueCode": "OVERALL/Design",
                    "gravity": 2,
                    "InHeatmap": false,
                    "FalsePositive": false,
                    "InAutomation": false,
                    "realSeverity": 2
                }
            ]
        },
        "basilicata": {
            "recognizedIssues": [],
            "additionalIssues": [
                {
                    "issueCode": "OVERALL/Clutter",
                    "gravity": 3,
                    "InHeatmap": false,
                    "FalsePositive": false,
                    "InAutomation": false,
                    "realSeverity": 3
                },
                {
                    "issueCode": "OVERALL/Clutter",
                    "gravity": 2,
                    "InHeatmap": false,
                    "FalsePositive": false,
                    "InAutomation": false,
                    "realSeverity": 3
                }
            ]
        }
    },
    {
        "condition": "middle",
        "location": "bari",
        "age": 22,
        "userKey": "6a354795-b86b-4252-bf5c-845cffb67a88",
        "gender": "m",
        "internet": "7-12",
        "taranto": {
            "recognizedIssues": [
                {
                    "issueCode": "NAVBAR/PopupCovers",
                    "gravity": 3,
                    "InHeatmap": true,
                    "FalsePositive": false,
                    "InAutomation": true,
                    "realSeverity": 3
                },
                {
                    "issueCode": "LINKS/Icons",
                    "gravity": 2,
                    "InHeatmap": true,
                    "FalsePositive": false,
                    "InAutomation": true,
                    "realSeverity": 2
                },
                {
                    "issueCode": "GALLERY/Margin",
                    "gravity": 1,
                    "InHeatmap": true,
                    "FalsePositive": true,
                    "InAutomation": true,
                    "realSeverity": 1
                }
            ],
            "additionalIssues": [
                {
                    "issueCode": "OVERALL/Design",
                    "gravity": 1,
                    "InHeatmap": false,
                    "FalsePositive": false,
                    "InAutomation": false,
                    "realSeverity": 2
                }
            ]
        },
        "basilicata": {
            "recognizedIssues": [
                {
                    "issueCode": "OVERALL/Clutter",
                    "gravity": 3,
                    "InHeatmap": false,
                    "FalsePositive": false,
                    "InAutomation": false,
                    "realSeverity": 3
                },
                {
                    "issueCode": "SIDEBAR/Unclear",
                    "gravity": 3,
                    "InHeatmap": true,
                    "FalsePositive": false,
                    "InAutomation": true,
                    "realSeverity": 2
                },
                {
                    "issueCode": "OVERALL/Clutter",
                    "gravity": 2,
                    "InHeatmap": false,
                    "FalsePositive": false,
                    "InAutomation": false,
                    "realSeverity": 3
                }
            ],
            "additionalIssues": [
                {
                    "issueCode": "GASBONUS/Overload",
                    "gravity": 2,
                    "InHeatmap": false,
                    "FalsePositive": false,
                    "InAutomation": false,
                    "realSeverity": 2
                }
            ]
        }
    },
    {
        "condition": "middle",
        "location": "bari",
        "age": 30,
        "userKey": "884378bf-9196-45d8-bcc7-54a58e46dded",
        "gender": "m",
        "internet": "13-18",
        "taranto": {
            "recognizedIssues": [
                {
                    "issueCode": "NAVBAR/PopupCovers",
                    "gravity": 3,
                    "InHeatmap": true,
                    "FalsePositive": false,
                    "InAutomation": true,
                    "realSeverity": 3
                },
                {
                    "issueCode": "LINKS/Icons",
                    "gravity": 3,
                    "InHeatmap": true,
                    "FalsePositive": false,
                    "InAutomation": true,
                    "realSeverity": 2
                },
                {
                    "issueCode": "LINKS/Unclear",
                    "gravity": 2,
                    "InHeatmap": true,
                    "FalsePositive": false,
                    "InAutomation": true,
                    "realSeverity": 2
                },
                {
                    "issueCode": "GALLERY/Margin",
                    "gravity": 3,
                    "InHeatmap": true,
                    "FalsePositive": true,
                    "InAutomation": true,
                    "realSeverity": 1
                },
                {
                    "issueCode": "OVERALL/Design",
                    "gravity": 2,
                    "InHeatmap": false,
                    "FalsePositive": false,
                    "InAutomation": false,
                    "realSeverity": 2
                }
            ],
            "additionalIssues": []
        },
        "basilicata": {
            "recognizedIssues": [
                {
                    "issueCode": "ALERTS/ReadAllWhat",
                    "gravity": 3,
                    "InHeatmap": true,
                    "FalsePositive": false,
                    "InAutomation": false,
                    "realSeverity": 3
                }
            ],
            "additionalIssues": [
                {
                    "issueCode": "OVERALL/Clutter",
                    "gravity": 3,
                    "InHeatmap": false,
                    "FalsePositive": false,
                    "InAutomation": false,
                    "realSeverity": 3
                }
            ]
        }
    },
    {
        "condition": "middle",
        "location": "taranto",
        "age": 21,
        "userKey": "039725dc-7358-4870-96c1-14b8670fe2f5",
        "gender": "m",
        "internet": "7-12",
        "taranto": {
            "recognizedIssues": [
                {
                    "issueCode": "NAVBAR/Size",
                    "gravity": 2,
                    "InHeatmap": true,
                    "FalsePositive": false,
                    "InAutomation": true,
                    "realSeverity": 3
                },
                {
                    "issueCode": "GALLERY/Margin",
                    "gravity": 1,
                    "InHeatmap": true,
                    "FalsePositive": true,
                    "InAutomation": true,
                    "realSeverity": 1
                },
                {
                    "issueCode": "OVERALL/Design",
                    "gravity": 1,
                    "InHeatmap": false,
                    "FalsePositive": false,
                    "InAutomation": false,
                    "realSeverity": 2
                }
            ],
            "additionalIssues": [
                {
                    "issueCode": "OVERALL/Design",
                    "gravity": 1,
                    "InHeatmap": false,
                    "FalsePositive": false,
                    "InAutomation": false,
                    "realSeverity": 2
                }
            ]
        },
        "basilicata": {
            "recognizedIssues": [
                {
                    "issueCode": "SIDEBAR/Unclear",
                    "gravity": 1,
                    "InHeatmap": true,
                    "FalsePositive": false,
                    "InAutomation": true,
                    "realSeverity": 2
                },
                {
                    "issueCode": "OVERALL/Clutter",
                    "gravity": 1,
                    "InHeatmap": false,
                    "FalsePositive": false,
                    "InAutomation": false,
                    "realSeverity": 3
                }
            ],
            "additionalIssues": [
                {
                    "issueCode": "OVERALL/Clutter",
                    "gravity": 2,
                    "InHeatmap": false,
                    "FalsePositive": false,
                    "InAutomation": false,
                    "realSeverity": 3
                }
            ]
        }
    },
    {
        "condition": "middle",
        "location": "taranto",
        "age": 21,
        "userKey": "5307a40a-5863-417b-996e-1e49d9b3bd31",
        "gender": "m",
        "internet": "7-12",
        "taranto": {
            "recognizedIssues": [
                {
                    "issueCode": "LINKS/Unclear",
                    "gravity": 1,
                    "InHeatmap": true,
                    "FalsePositive": false,
                    "InAutomation": true,
                    "realSeverity": 2
                }
            ],
            "additionalIssues": []
        },
        "basilicata": {
            "recognizedIssues": [
                {
                    "issueCode": "OVERALL/Clutter",
                    "gravity": 1,
                    "InHeatmap": false,
                    "FalsePositive": false,
                    "InAutomation": false,
                    "realSeverity": 3
                }
            ],
            "additionalIssues": [
                {
                    "issueCode": "PAGE/MissingDate",
                    "gravity": 1,
                    "InHeatmap": false,
                    "FalsePositive": false,
                    "InAutomation": false,
                    "realSeverity": 1
                }
            ]
        }
    },
    {
        "condition": "middle",
        "location": "taranto",
        "age": 21,
        "userKey": "f1a3e825-921c-497a-92f9-eb8a82ce6bd4",
        "gender": "m",
        "internet": "7-12",
        "taranto": {
            "recognizedIssues": [
                {
                    "issueCode": "GALLERY/Margin",
                    "gravity": 1,
                    "InHeatmap": true,
                    "FalsePositive": true,
                    "InAutomation": true,
                    "realSeverity": 1
                },
                {
                    "issueCode": "NAVBAR/PopupCovers",
                    "gravity": 2,
                    "InHeatmap": true,
                    "FalsePositive": false,
                    "InAutomation": true,
                    "realSeverity": 3
                }
            ],
            "additionalIssues": [
                {
                    "issueCode": "OVERALL/Design",
                    "gravity": 1,
                    "InHeatmap": false,
                    "FalsePositive": false,
                    "InAutomation": false,
                    "realSeverity": 2
                }
            ]
        },
        "basilicata": {
            "recognizedIssues": [
                {
                    "issueCode": "OVERALL/Clutter",
                    "gravity": 2,
                    "InHeatmap": false,
                    "FalsePositive": false,
                    "InAutomation": false,
                    "realSeverity": 3
                },
                {
                    "issueCode": "OVERALL/Clutter",
                    "gravity": 1,
                    "InHeatmap": false,
                    "FalsePositive": false,
                    "InAutomation": false,
                    "realSeverity": 3
                }
            ],
            "additionalIssues": [
                {
                    "issueCode": "OVERALL/Clutter",
                    "gravity": 2,
                    "InHeatmap": false,
                    "FalsePositive": false,
                    "InAutomation": false,
                    "realSeverity": 3
                }
            ]
        }
    },
    {
        "condition": "middle",
        "location": "taranto",
        "age": 21,
        "userKey": "e6b90a21-feb3-4f8e-8627-60779d35d170",
        "gender": "m",
        "internet": "13-18",
        "taranto": {
            "recognizedIssues": [
                {
                    "issueCode": "GALLERY/Margin",
                    "gravity": 1,
                    "InHeatmap": true,
                    "FalsePositive": true,
                    "InAutomation": true,
                    "realSeverity": 1
                },
                {
                    "issueCode": "OVERALL/Design",
                    "gravity": 3,
                    "InHeatmap": false,
                    "FalsePositive": false,
                    "InAutomation": false,
                    "realSeverity": 2
                },
                {
                    "issueCode": "NOTIFICATION/Unclear",
                    "gravity": 3,
                    "InHeatmap": true,
                    "FalsePositive": false,
                    "InAutomation": false,
                    "realSeverity": 3
                }
            ],
            "additionalIssues": [
                {
                    "issueCode": "PAGE/MissingDate",
                    "gravity": 1,
                    "InHeatmap": false,
                    "FalsePositive": false,
                    "InAutomation": false,
                    "realSeverity": 1
                },
                {
                    "issueCode": "LINKS/Icons",
                    "gravity": 1,
                    "InHeatmap": true,
                    "FalsePositive": false,
                    "InAutomation": true,
                    "realSeverity": 2
                }
            ]
        },
        "basilicata": {
            "recognizedIssues": [
                {
                    "issueCode": "SIDEBAR/Unclear",
                    "gravity": 1,
                    "InHeatmap": true,
                    "FalsePositive": false,
                    "InAutomation": true,
                    "realSeverity": 2
                }
            ],
            "additionalIssues": [
                {
                    "issueCode": "GASBONUS/Overload",
                    "gravity": 1,
                    "InHeatmap": false,
                    "FalsePositive": false,
                    "InAutomation": false,
                    "realSeverity": 2
                },
                {
                    "issueCode": "PAGE/MissingDate",
                    "gravity": 1,
                    "InHeatmap": false,
                    "FalsePositive": false,
                    "InAutomation": false,
                    "realSeverity": 1
                }
            ]
        }
    },
    {
        "condition": "middle",
        "location": "taranto",
        "age": 21,
        "userKey": "923b85a9-8cfa-4f9a-9a56-357f9ccff576",
        "gender": "m",
        "internet": "7-12",
        "taranto": {
            "recognizedIssues": [
                {
                    "issueCode": "NAVBAR/PopupCovers",
                    "gravity": 2,
                    "InHeatmap": true,
                    "FalsePositive": false,
                    "InAutomation": true,
                    "realSeverity": 3
                },
                {
                    "issueCode": "OVERALL/Design",
                    "gravity": 1,
                    "InHeatmap": false,
                    "FalsePositive": false,
                    "InAutomation": false,
                    "realSeverity": 2
                },
                {
                    "issueCode": "GALLERY/Margin",
                    "gravity": 2,
                    "InHeatmap": true,
                    "FalsePositive": true,
                    "InAutomation": true,
                    "realSeverity": 1
                }
            ],
            "additionalIssues": []
        },
        "basilicata": {
            "recognizedIssues": [
                {
                    "issueCode": "ALERTS/Legend",
                    "gravity": 3,
                    "InHeatmap": true,
                    "FalsePositive": false,
                    "InAutomation": true,
                    "realSeverity": 3
                }
            ],
            "additionalIssues": [
                {
                    "issueCode": "SIDEBAR/Overload",
                    "gravity": 2,
                    "InHeatmap": true,
                    "FalsePositive": false,
                    "InAutomation": true,
                    "realSeverity": 2
                }
            ]
        }
    },
    {
        "condition": "middle",
        "location": "taranto",
        "age": 26,
        "userKey": "29db65f6-112b-48e7-a095-d844b94c78cc",
        "gender": "m",
        "internet": "7-12",
        "taranto": {
            "recognizedIssues": [
                {
                    "issueCode": "NAVBAR/PopupCovers",
                    "gravity": 1,
                    "InHeatmap": true,
                    "FalsePositive": false,
                    "InAutomation": true,
                    "realSeverity": 3
                }
            ],
            "additionalIssues": [
                {
                    "issueCode": "OVERALL/Design",
                    "gravity": 1,
                    "InHeatmap": false,
                    "FalsePositive": false,
                    "InAutomation": false,
                    "realSeverity": 2
                }
            ]
        },
        "basilicata": {
            "recognizedIssues": [
                {
                    "issueCode": "OVERALL/Clutter",
                    "gravity": 1,
                    "InHeatmap": false,
                    "FalsePositive": false,
                    "InAutomation": false,
                    "realSeverity": 3
                }
            ],
            "additionalIssues": [
                {
                    "issueCode": "ALERTS/Ordering",
                    "gravity": 1,
                    "InHeatmap": false,
                    "FalsePositive": false,
                    "InAutomation": false,
                    "realSeverity": 3
                }
            ]
        }
    },
    {
        "condition": "middle",
        "location": "taranto",
        "age": 21,
        "userKey": "bc00e639-b517-4004-a90f-a01730317aeb",
        "gender": "m",
        "internet": "7-12",
        "taranto": {
            "recognizedIssues": [
                {
                    "issueCode": "LINKS/Unclear",
                    "gravity": 2,
                    "InHeatmap": true,
                    "FalsePositive": false,
                    "InAutomation": true,
                    "realSeverity": 2
                },
                {
                    "issueCode": "LINKS/Buttons",
                    "gravity": 3,
                    "InHeatmap": true,
                    "FalsePositive": false,
                    "InAutomation": true,
                    "realSeverity": 2
                },
                {
                    "issueCode": "NOTIFICATION/Unclear",
                    "gravity": 1,
                    "InHeatmap": true,
                    "FalsePositive": false,
                    "InAutomation": false,
                    "realSeverity": 3
                }
            ],
            "additionalIssues": [
                {
                    "issueCode": "LINKS/Icons",
                    "gravity": 2,
                    "InHeatmap": true,
                    "FalsePositive": false,
                    "InAutomation": true,
                    "realSeverity": 2
                },
                {
                    "issueCode": "GALLERY/Margin",
                    "gravity": 2,
                    "InHeatmap": true,
                    "FalsePositive": true,
                    "InAutomation": true,
                    "realSeverity": 1
                },
                {
                    "issueCode": "GALLERY/Click",
                    "gravity": 2,
                    "InHeatmap": false,
                    "FalsePositive": false,
                    "InAutomation": false,
                    "realSeverity": 3
                },
                {
                    "issueCode": "OVERALL/Design",
                    "gravity": 1,
                    "InHeatmap": false,
                    "FalsePositive": false,
                    "InAutomation": false,
                    "realSeverity": 2
                }
            ]
        },
        "basilicata": {
            "recognizedIssues": [
                {
                    "issueCode": "NAVBAR/NoHome",
                    "gravity": 1,
                    "InHeatmap": false,
                    "FalsePositive": false,
                    "InAutomation": false,
                    "realSeverity": 1
                }
            ],
            "additionalIssues": [
                {
                    "issueCode": "OVERALL/Clutter",
                    "gravity": 1,
                    "InHeatmap": false,
                    "FalsePositive": false,
                    "InAutomation": false,
                    "realSeverity": 3
                },
                {
                    "issueCode": "ALERTS/ReadAllWhat",
                    "gravity": 1,
                    "InHeatmap": true,
                    "FalsePositive": false,
                    "InAutomation": false,
                    "realSeverity": 3
                }
            ]
        }
    },
    {
        "condition": "middle",
        "location": "taranto",
        "age": 22,
        "userKey": "3acc6d14-3e11-4bde-924d-791001c89146",
        "gender": "m",
        "internet": "7-12",
        "taranto": {
            "recognizedIssues": [
                {
                    "issueCode": "LINKS/Unclear",
                    "gravity": 2,
                    "InHeatmap": true,
                    "FalsePositive": false,
                    "InAutomation": true,
                    "realSeverity": 2
                },
                {
                    "issueCode": "GALLERY/Margin",
                    "gravity": 3,
                    "InHeatmap": true,
                    "FalsePositive": true,
                    "InAutomation": true,
                    "realSeverity": 1
                }
            ],
            "additionalIssues": []
        },
        "basilicata": {
            "recognizedIssues": [
                {
                    "issueCode": "OVERALL/Clutter",
                    "gravity": 2,
                    "InHeatmap": false,
                    "FalsePositive": false,
                    "InAutomation": false,
                    "realSeverity": 3
                }
            ],
            "additionalIssues": []
        }
    },
    {
        "condition": "middle",
        "location": "taranto",
        "age": 21,
        "userKey": "1a6b9931-ebcc-4cb6-a45c-5490cbde8047",
        "gender": "m",
        "internet": "7-12",
        "taranto": {
            "recognizedIssues": [
                {
                    "issueCode": "LINKS/Icons",
                    "gravity": 3,
                    "InHeatmap": true,
                    "FalsePositive": false,
                    "InAutomation": true,
                    "realSeverity": 2
                },
                {
                    "issueCode": "NAVBAR/Size",
                    "gravity": 3,
                    "InHeatmap": true,
                    "FalsePositive": false,
                    "InAutomation": true,
                    "realSeverity": 3
                },
                {
                    "issueCode": "GALLERY/Margin",
                    "gravity": 1,
                    "InHeatmap": true,
                    "FalsePositive": true,
                    "InAutomation": true,
                    "realSeverity": 1
                },
                {
                    "issueCode": "LINKS/Buttons",
                    "gravity": 3,
                    "InHeatmap": true,
                    "FalsePositive": false,
                    "InAutomation": true,
                    "realSeverity": 2
                }
            ],
            "additionalIssues": []
        },
        "basilicata": {
            "recognizedIssues": [
                {
                    "issueCode": "ALERTS/ReadAllWhat",
                    "gravity": 3,
                    "InHeatmap": true,
                    "FalsePositive": false,
                    "InAutomation": false,
                    "realSeverity": 3
                },
                {
                    "issueCode": "ALERTS/ReadAllWhat",
                    "gravity": 2,
                    "InHeatmap": true,
                    "FalsePositive": false,
                    "InAutomation": false,
                    "realSeverity": 3
                }
            ],
            "additionalIssues": [
                {
                    "issueCode": "NAVBAR/Breadcrumbs",
                    "gravity": 2,
                    "InHeatmap": false,
                    "FalsePositive": false,
                    "InAutomation": false,
                    "realSeverity": 3
                },
                {
                    "issueCode": "GASBONUS/Links",
                    "gravity": 3,
                    "InHeatmap": false,
                    "FalsePositive": false,
                    "InAutomation": false,
                    "realSeverity": 3
                }
            ]
        }
    },
    {
        "condition": "middle",
        "location": "taranto",
        "age": 28,
        "userKey": "00aab527-15a0-4151-933f-88ab5c26f470",
        "gender": "m",
        "internet": "7-12",
        "taranto": {
            "recognizedIssues": [
                {
                    "issueCode": "NAVBAR/Design",
                    "gravity": 2,
                    "InHeatmap": true,
                    "FalsePositive": false,
                    "InAutomation": true,
                    "realSeverity": 3
                },
                {
                    "issueCode": "LINKS/Icons",
                    "gravity": 2,
                    "InHeatmap": true,
                    "FalsePositive": false,
                    "InAutomation": true,
                    "realSeverity": 2
                },
                {
                    "issueCode": "OVERALL/Design",
                    "gravity": 1,
                    "InHeatmap": false,
                    "FalsePositive": false,
                    "InAutomation": false,
                    "realSeverity": 2
                },
                {
                    "issueCode": "LINKS/External",
                    "gravity": 1,
                    "InHeatmap": true,
                    "FalsePositive": false,
                    "InAutomation": false,
                    "realSeverity": 1
                }
            ],
            "additionalIssues": []
        },
        "basilicata": {
            "recognizedIssues": [
                {
                    "issueCode": "OVERALL/Clutter",
                    "gravity": 1,
                    "InHeatmap": false,
                    "FalsePositive": false,
                    "InAutomation": false,
                    "realSeverity": 3
                },
                {
                    "issueCode": "NAVBAR/Style",
                    "gravity": 1,
                    "InHeatmap": false,
                    "FalsePositive": false,
                    "InAutomation": false,
                    "realSeverity": 2
                },
                {
                    "issueCode": "OVERALL/Clutter",
                    "gravity": 1,
                    "InHeatmap": false,
                    "FalsePositive": false,
                    "InAutomation": false,
                    "realSeverity": 3
                }
            ],
            "additionalIssues": [
                {
                    "issueCode": "PAGE/MissingDate",
                    "gravity": 1,
                    "InHeatmap": false,
                    "FalsePositive": false,
                    "InAutomation": false,
                    "realSeverity": 1
                }
            ]
        }
    },
    {
        "condition": "middle",
        "location": "taranto",
        "age": 22,
        "userKey": "148699de-6c6d-42b6-8d8d-ec7dfd8c8873",
        "gender": "m",
        "internet": "7-12",
        "taranto": {
            "recognizedIssues": [
                {
                    "issueCode": "NAVBAR/PopupCovers",
                    "gravity": 2,
                    "InHeatmap": true,
                    "FalsePositive": false,
                    "InAutomation": true,
                    "realSeverity": 3
                },
                {
                    "issueCode": "LINKS/Unclear",
                    "gravity": 2,
                    "InHeatmap": true,
                    "FalsePositive": false,
                    "InAutomation": true,
                    "realSeverity": 2
                },
                {
                    "issueCode": "LINKS/Icons",
                    "gravity": 2,
                    "InHeatmap": true,
                    "FalsePositive": false,
                    "InAutomation": true,
                    "realSeverity": 2
                },
                {
                    "issueCode": "GALLERY/Title",
                    "gravity": 1,
                    "InHeatmap": true,
                    "FalsePositive": false,
                    "InAutomation": false,
                    "realSeverity": 1
                },
                {
                    "issueCode": "GALLERY/Margin",
                    "gravity": 3,
                    "InHeatmap": true,
                    "FalsePositive": true,
                    "InAutomation": true,
                    "realSeverity": 1
                },
                {
                    "issueCode": "NAVBAR/Design",
                    "gravity": 2,
                    "InHeatmap": true,
                    "FalsePositive": false,
                    "InAutomation": true,
                    "realSeverity": 3
                }
            ],
            "additionalIssues": []
        },
        "basilicata": {
            "recognizedIssues": [
                {
                    "issueCode": "ALERTS/ReadAllWhat",
                    "gravity": 2,
                    "InHeatmap": true,
                    "FalsePositive": false,
                    "InAutomation": false,
                    "realSeverity": 3
                },
                {
                    "issueCode": "ALERTS/Legend",
                    "gravity": 2,
                    "InHeatmap": true,
                    "FalsePositive": false,
                    "InAutomation": true,
                    "realSeverity": 3
                }
            ],
            "additionalIssues": [
                {
                    "issueCode": "SIDEBAR/Overload",
                    "gravity": 2,
                    "InHeatmap": true,
                    "FalsePositive": false,
                    "InAutomation": true,
                    "realSeverity": 2
                }
            ]
        }
    },
    {
        "condition": "middle",
        "location": "taranto",
        "age": 21,
        "userKey": "efa7139e-7117-4c55-9a5b-06ab28adcb2e",
        "gender": "m",
        "internet": "1-6",
        "taranto": {
            "recognizedIssues": [
                {
                    "issueCode": "NAVBAR/PopupCovers",
                    "gravity": 2,
                    "InHeatmap": true,
                    "FalsePositive": false,
                    "InAutomation": true,
                    "realSeverity": 3
                },
                {
                    "issueCode": "FOOTER/LinksNotWorking",
                    "gravity": 1,
                    "InHeatmap": true,
                    "FalsePositive": false,
                    "InAutomation": false,
                    "realSeverity": 2
                },
                {
                    "issueCode": "PAGE/MissingDate",
                    "gravity": 1,
                    "InHeatmap": false,
                    "FalsePositive": false,
                    "InAutomation": false,
                    "realSeverity": 1
                },
                {
                    "issueCode": "LINKS/Icons",
                    "gravity": 3,
                    "InHeatmap": true,
                    "FalsePositive": false,
                    "InAutomation": true,
                    "realSeverity": 2
                },
                {
                    "issueCode": "GALLERY/Margin",
                    "gravity": 3,
                    "InHeatmap": true,
                    "FalsePositive": true,
                    "InAutomation": true,
                    "realSeverity": 1
                }
            ],
            "additionalIssues": [
                {
                    "issueCode": "OVERALL/Design",
                    "gravity": 1,
                    "InHeatmap": false,
                    "FalsePositive": false,
                    "InAutomation": false,
                    "realSeverity": 2
                }
            ]
        },
        "basilicata": {
            "recognizedIssues": [
                {
                    "issueCode": "ALERTS/ReadAllLink",
                    "gravity": 1,
                    "InHeatmap": true,
                    "FalsePositive": false,
                    "InAutomation": true,
                    "realSeverity": 2
                },
                {
                    "issueCode": "ALERTS/Legend",
                    "gravity": 1,
                    "InHeatmap": true,
                    "FalsePositive": false,
                    "InAutomation": true,
                    "realSeverity": 3
                }
            ],
            "additionalIssues": [
                {
                    "issueCode": "OVERALL/Clutter",
                    "gravity": 2,
                    "InHeatmap": false,
                    "FalsePositive": false,
                    "InAutomation": false,
                    "realSeverity": 3
                }
            ]
        }
    },
    {
        "condition": "middle",
        "location": "taranto",
        "age": 25,
        "userKey": "14a8211f-0dee-4566-bae4-fae7a88cc90e",
        "gender": "m",
        "internet": "7-12",
        "taranto": {
            "recognizedIssues": [
                {
                    "issueCode": "NAVBAR/Design",
                    "gravity": 1,
                    "InHeatmap": true,
                    "FalsePositive": false,
                    "InAutomation": true,
                    "realSeverity": 3
                },
                {
                    "issueCode": "NAVBAR/PopupCovers",
                    "gravity": 3,
                    "InHeatmap": true,
                    "FalsePositive": false,
                    "InAutomation": true,
                    "realSeverity": 3
                },
                {
                    "issueCode": "LINKS/Icons",
                    "gravity": 3,
                    "InHeatmap": true,
                    "FalsePositive": false,
                    "InAutomation": true,
                    "realSeverity": 2
                }
            ],
            "additionalIssues": []
        },
        "basilicata": {
            "recognizedIssues": [
                {
                    "issueCode": "OVERALL/Clutter",
                    "gravity": 3,
                    "InHeatmap": false,
                    "FalsePositive": false,
                    "InAutomation": false,
                    "realSeverity": 3
                },
                {
                    "issueCode": "OVERALL/Clutter",
                    "gravity": 3,
                    "InHeatmap": false,
                    "FalsePositive": false,
                    "InAutomation": false,
                    "realSeverity": 3
                }
            ],
            "additionalIssues": []
        }
    },
    {
        "condition": "augmentation",
        "location": "bari",
        "age": 30,
        "userKey": "51769170-3968-431f-abe7-0b0a7694afa1",
        "gender": "m",
        "internet": "7-12",
        "taranto": {
            "recognizedIssues": [],
            "additionalIssues": []
        },
        "basilicata": {
            "recognizedIssues": [
                {
                    "issueCode": "PAGE/MissingDate",
                    "gravity": 2,
                    "InHeatmap": false,
                    "FalsePositive": false,
                    "InAutomation": false,
                    "realSeverity": 1
                }
            ],
            "additionalIssues": [
                {
                    "issueCode": "HEADINGS/Unclear",
                    "gravity": 1,
                    "InHeatmap": false,
                    "FalsePositive": false,
                    "InAutomation": false,
                    "realSeverity": 1
                },
                {
                    "issueCode": "SIDEBAR/Overload",
                    "gravity": 1,
                    "InHeatmap": true,
                    "FalsePositive": false,
                    "InAutomation": true,
                    "realSeverity": 2
                }
            ]
        }
    },
    {
        "condition": "augmentation",
        "location": "bari",
        "age": 21,
        "userKey": "c64f3349-199d-4a67-a620-6081a8afcd6f",
        "gender": "m",
        "internet": "7-12",
        "taranto": {
            "recognizedIssues": [
                {
                    "issueCode": "LINKS/Icons",
                    "gravity": 1,
                    "InHeatmap": true,
                    "FalsePositive": false,
                    "InAutomation": true,
                    "realSeverity": 2
                }
            ],
            "additionalIssues": []
        },
        "basilicata": {
            "recognizedIssues": [],
            "additionalIssues": []
        }
    },
    {
        "condition": "augmentation",
        "location": "bari",
        "age": 21,
        "userKey": "4df11d8d-ced8-4a51-a39b-a11289f38825",
        "gender": "m",
        "internet": "7-12",
        "taranto": {
            "recognizedIssues": [
                {
                    "issueCode": "LINKS/Icons",
                    "gravity": 2,
                    "InHeatmap": true,
                    "FalsePositive": false,
                    "InAutomation": true,
                    "realSeverity": 2
                }
            ],
            "additionalIssues": []
        },
        "basilicata": {
            "recognizedIssues": [
                {
                    "issueCode": "ALERTS/ReadAllWhat",
                    "gravity": 2,
                    "InHeatmap": true,
                    "FalsePositive": false,
                    "InAutomation": false,
                    "realSeverity": 3
                }
            ],
            "additionalIssues": []
        }
    },
    {
        "condition": "augmentation",
        "location": "bari",
        "age": 22,
        "userKey": "f244197f-794e-431f-9858-7b8238026a79",
        "gender": "m",
        "internet": "19-24",
        "taranto": {
            "recognizedIssues": [
                {
                    "issueCode": "NAVBAR/PopupCovers",
                    "gravity": 3,
                    "InHeatmap": true,
                    "FalsePositive": false,
                    "InAutomation": true,
                    "realSeverity": 3
                },
                {
                    "issueCode": "NAVBAR/PopupCovers",
                    "gravity": 3,
                    "InHeatmap": true,
                    "FalsePositive": false,
                    "InAutomation": true,
                    "realSeverity": 3
                },
                {
                    "issueCode": "GALLERY/Margin",
                    "gravity": 3,
                    "InHeatmap": true,
                    "FalsePositive": true,
                    "InAutomation": true,
                    "realSeverity": 1
                },
                {
                    "issueCode": "LINKS/Icons",
                    "gravity": 3,
                    "InHeatmap": true,
                    "FalsePositive": false,
                    "InAutomation": true,
                    "realSeverity": 2
                },
                {
                    "issueCode": "FOOTER/LinksNotWorking",
                    "gravity": 1,
                    "InHeatmap": true,
                    "FalsePositive": false,
                    "InAutomation": false,
                    "realSeverity": 2
                }
            ],
            "additionalIssues": []
        },
        "basilicata": {
            "recognizedIssues": [
                {
                    "issueCode": "OVERALL/Clutter",
                    "gravity": 3,
                    "InHeatmap": false,
                    "FalsePositive": false,
                    "InAutomation": false,
                    "realSeverity": 3
                }
            ],
            "additionalIssues": [
                {
                    "issueCode": "OVERALL/Clutter",
                    "gravity": 3,
                    "InHeatmap": false,
                    "FalsePositive": false,
                    "InAutomation": false,
                    "realSeverity": 3
                }
            ]
        }
    },
    {
        "condition": "augmentation",
        "location": "bari",
        "age": 23,
        "userKey": "8a9bba86-7e1f-4217-8b49-f8c5e54c45d2",
        "gender": "m",
        "internet": "1-6",
        "taranto": {
            "recognizedIssues": [
                {
                    "issueCode": "NAVBAR/PopupCovers",
                    "gravity": 2,
                    "InHeatmap": true,
                    "FalsePositive": false,
                    "InAutomation": true,
                    "realSeverity": 3
                },
                {
                    "issueCode": "GALLERY/Margin",
                    "gravity": 3,
                    "InHeatmap": true,
                    "FalsePositive": true,
                    "InAutomation": true,
                    "realSeverity": 1
                },
                {
                    "issueCode": "LINKS/Icons",
                    "gravity": 2,
                    "InHeatmap": true,
                    "FalsePositive": false,
                    "InAutomation": true,
                    "realSeverity": 2
                }
            ],
            "additionalIssues": []
        },
        "basilicata": {
            "recognizedIssues": [
                {
                    "issueCode": "OVERALL/Clutter",
                    "gravity": 2,
                    "InHeatmap": false,
                    "FalsePositive": false,
                    "InAutomation": false,
                    "realSeverity": 3
                },
                {
                    "issueCode": "ALERTS/Legend",
                    "gravity": 1,
                    "InHeatmap": true,
                    "FalsePositive": false,
                    "InAutomation": true,
                    "realSeverity": 3
                },
                {
                    "issueCode": "SIDEBAR/Unclear",
                    "gravity": 1,
                    "InHeatmap": true,
                    "FalsePositive": false,
                    "InAutomation": true,
                    "realSeverity": 2
                }
            ],
            "additionalIssues": []
        }
    },
    {
        "condition": "augmentation",
        "location": "bari",
        "age": 24,
        "userKey": "5d5dd872-5b03-4195-8eb6-819a4100127b",
        "gender": "m",
        "internet": "7-12",
        "taranto": {
            "recognizedIssues": [
                {
                    "issueCode": "GALLERY/Margin",
                    "gravity": 2,
                    "InHeatmap": true,
                    "FalsePositive": true,
                    "InAutomation": true,
                    "realSeverity": 1
                },
                {
                    "issueCode": "OVERALL/Design",
                    "gravity": 2,
                    "InHeatmap": false,
                    "FalsePositive": false,
                    "InAutomation": false,
                    "realSeverity": 2
                }
            ],
            "additionalIssues": []
        },
        "basilicata": {
            "recognizedIssues": [
                {
                    "issueCode": "NAVBAR/Breadcrumbs",
                    "gravity": 3,
                    "InHeatmap": false,
                    "FalsePositive": false,
                    "InAutomation": false,
                    "realSeverity": 3
                }
            ],
            "additionalIssues": [
                {
                    "issueCode": "OVERALL/Clutter",
                    "gravity": 3,
                    "InHeatmap": false,
                    "FalsePositive": false,
                    "InAutomation": false,
                    "realSeverity": 3
                }
            ]
        }
    },
    {
        "condition": "augmentation",
        "location": "bari",
        "age": 21,
        "userKey": "3f521b27-db4b-45bd-8ab7-17fce3da8fbf",
        "gender": "m",
        "internet": "7-12",
        "taranto": {
            "recognizedIssues": [
                {
                    "issueCode": "GALLERY/Margin",
                    "gravity": 1,
                    "InHeatmap": true,
                    "FalsePositive": true,
                    "InAutomation": true,
                    "realSeverity": 1
                },
                {
                    "issueCode": "LINKS/Icons",
                    "gravity": 2,
                    "InHeatmap": true,
                    "FalsePositive": false,
                    "InAutomation": true,
                    "realSeverity": 2
                },
                {
                    "issueCode": "OVERALL/Design",
                    "gravity": 1,
                    "InHeatmap": false,
                    "FalsePositive": false,
                    "InAutomation": false,
                    "realSeverity": 2
                }
            ],
            "additionalIssues": [
                {
                    "issueCode": "OVERALL/Design",
                    "gravity": 2,
                    "InHeatmap": false,
                    "FalsePositive": false,
                    "InAutomation": false,
                    "realSeverity": 2
                }
            ]
        },
        "basilicata": {
            "recognizedIssues": [
                {
                    "issueCode": "OVERALL/Clutter",
                    "gravity": 1,
                    "InHeatmap": false,
                    "FalsePositive": false,
                    "InAutomation": false,
                    "realSeverity": 3
                },
                {
                    "issueCode": "ALERTS/ReadAllLink",
                    "gravity": 1,
                    "InHeatmap": true,
                    "FalsePositive": false,
                    "InAutomation": true,
                    "realSeverity": 2
                }
            ],
            "additionalIssues": [
                {
                    "issueCode": "OVERALL/Clutter",
                    "gravity": 3,
                    "InHeatmap": false,
                    "FalsePositive": false,
                    "InAutomation": false,
                    "realSeverity": 3
                },
                {
                    "issueCode": "NAVBAR/Breadcrumbs",
                    "gravity": 3,
                    "InHeatmap": false,
                    "FalsePositive": false,
                    "InAutomation": false,
                    "realSeverity": 3
                },
                {
                    "issueCode": "REGIONE/LinksUnclear",
                    "gravity": 1,
                    "InHeatmap": false,
                    "FalsePositive": false,
                    "InAutomation": false,
                    "realSeverity": 1
                }
            ]
        }
    },
    {
        "condition": "augmentation",
        "location": "bari",
        "age": 24,
        "userKey": "498fc4fc-108a-417d-993c-2fa0276c499c",
        "gender": "f",
        "internet": "7-12",
        "taranto": {
            "recognizedIssues": [
                {
                    "issueCode": "LINKS/Unclear",
                    "gravity": 1,
                    "InHeatmap": true,
                    "FalsePositive": false,
                    "InAutomation": true,
                    "realSeverity": 2
                }
            ],
            "additionalIssues": [
                {
                    "issueCode": "OVERALL/Design",
                    "gravity": 3,
                    "InHeatmap": false,
                    "FalsePositive": false,
                    "InAutomation": false,
                    "realSeverity": 2
                }
            ]
        },
        "basilicata": {
            "recognizedIssues": [
                {
                    "issueCode": "OVERALL/Clutter",
                    "gravity": 3,
                    "InHeatmap": false,
                    "FalsePositive": false,
                    "InAutomation": false,
                    "realSeverity": 3
                }
            ],
            "additionalIssues": []
        }
    },
    {
        "condition": "augmentation",
        "location": "bari",
        "age": 21,
        "userKey": "312ad182-b3c1-4db8-a444-0f64f3f0f070",
        "gender": "f",
        "internet": "7-12",
        "taranto": {
            "recognizedIssues": [
                {
                    "issueCode": "NOTIFICATION/Unclear",
                    "gravity": 1,
                    "InHeatmap": true,
                    "FalsePositive": false,
                    "InAutomation": false,
                    "realSeverity": 3
                }
            ],
            "additionalIssues": [
                {
                    "issueCode": "GALLERY/Margin",
                    "gravity": 1,
                    "InHeatmap": true,
                    "FalsePositive": true,
                    "InAutomation": true,
                    "realSeverity": 1
                }
            ]
        },
        "basilicata": {
            "recognizedIssues": [],
            "additionalIssues": [
                {
                    "issueCode": "OVERALL/Clutter",
                    "gravity": 3,
                    "InHeatmap": false,
                    "FalsePositive": false,
                    "InAutomation": false,
                    "realSeverity": 3
                }
            ]
        }
    },
    {
        "condition": "augmentation",
        "location": "bari",
        "age": 21,
        "userKey": "acc3d250-eea1-4d23-bb04-1859b6a2c36e",
        "gender": "m",
        "internet": "1-6",
        "taranto": {
            "recognizedIssues": [
                {
                    "issueCode": "LINKS/External",
                    "gravity": 1,
                    "InHeatmap": true,
                    "FalsePositive": false,
                    "InAutomation": false,
                    "realSeverity": 1
                }
            ],
            "additionalIssues": []
        },
        "basilicata": {
            "recognizedIssues": [
                {
                    "issueCode": "LINKS/External",
                    "gravity": 1,
                    "InHeatmap": false,
                    "FalsePositive": false,
                    "InAutomation": false,
                    "realSeverity": 2
                },
                {
                    "issueCode": "OVERALL/Clutter",
                    "gravity": 2,
                    "InHeatmap": false,
                    "FalsePositive": false,
                    "InAutomation": false,
                    "realSeverity": 3
                }
            ],
            "additionalIssues": [
                {
                    "issueCode": "OVERALL/Clutter",
                    "gravity": 2,
                    "InHeatmap": false,
                    "FalsePositive": false,
                    "InAutomation": false,
                    "realSeverity": 3
                }
            ]
        }
    },
    {
        "condition": "augmentation",
        "location": "bari",
        "age": 21,
        "userKey": "07f336bf-1852-43c3-9466-3b3ce5d900b4",
        "gender": "f",
        "internet": "7-12",
        "taranto": {
            "recognizedIssues": [
                {
                    "issueCode": "NAVBAR/PopupCovers",
                    "gravity": 3,
                    "InHeatmap": true,
                    "FalsePositive": false,
                    "InAutomation": true,
                    "realSeverity": 3
                },
                {
                    "issueCode": "LINKS/Icons",
                    "gravity": 2,
                    "InHeatmap": true,
                    "FalsePositive": false,
                    "InAutomation": true,
                    "realSeverity": 2
                },
                {
                    "issueCode": "OVERALL/Design",
                    "gravity": 2,
                    "InHeatmap": false,
                    "FalsePositive": false,
                    "InAutomation": false,
                    "realSeverity": 2
                },
                {
                    "issueCode": "GALLERY/Margin",
                    "gravity": 1,
                    "InHeatmap": true,
                    "FalsePositive": true,
                    "InAutomation": true,
                    "realSeverity": 1
                },
                {
                    "issueCode": "OVERALL/Design",
                    "gravity": 1,
                    "InHeatmap": false,
                    "FalsePositive": false,
                    "InAutomation": false,
                    "realSeverity": 2
                }
            ],
            "additionalIssues": [
                {
                    "issueCode": "GALLERY/Click",
                    "gravity": 1,
                    "InHeatmap": false,
                    "FalsePositive": false,
                    "InAutomation": false,
                    "realSeverity": 3
                }
            ]
        },
        "basilicata": {
            "recognizedIssues": [],
            "additionalIssues": [
                {
                    "issueCode": "ALERTS/Legend",
                    "gravity": 2,
                    "InHeatmap": true,
                    "FalsePositive": false,
                    "InAutomation": true,
                    "realSeverity": 3
                }
            ]
        }
    },
    {
        "condition": "augmentation",
        "location": "bari",
        "age": 21,
        "userKey": "2b81d8cc-5d38-4da3-8e18-0f18b0aabffc",
        "gender": "m",
        "internet": "13-18",
        "taranto": {
            "recognizedIssues": [
                {
                    "issueCode": "NAVBAR/PopupCovers",
                    "gravity": 3,
                    "InHeatmap": true,
                    "FalsePositive": false,
                    "InAutomation": true,
                    "realSeverity": 3
                },
                {
                    "issueCode": "LINKS/Icons",
                    "gravity": 1,
                    "InHeatmap": true,
                    "FalsePositive": false,
                    "InAutomation": true,
                    "realSeverity": 2
                },
                {
                    "issueCode": "FOOTER/LinksNotWorking",
                    "gravity": 1,
                    "InHeatmap": true,
                    "FalsePositive": false,
                    "InAutomation": false,
                    "realSeverity": 2
                }
            ],
            "additionalIssues": []
        },
        "basilicata": {
            "recognizedIssues": [
                {
                    "issueCode": "OVERALL/Clutter",
                    "gravity": 2,
                    "InHeatmap": false,
                    "FalsePositive": false,
                    "InAutomation": false,
                    "realSeverity": 3
                }
            ],
            "additionalIssues": []
        }
    },
    {
        "condition": "augmentation",
        "location": "bari",
        "age": 21,
        "userKey": "dc10d64e-863a-4564-8662-4a30d40c0197",
        "gender": "m",
        "internet": "7-12",
        "taranto": {
            "recognizedIssues": [
                {
                    "issueCode": "GALLERY/Margin",
                    "gravity": 2,
                    "InHeatmap": true,
                    "FalsePositive": true,
                    "InAutomation": true,
                    "realSeverity": 1
                },
                {
                    "issueCode": "NAVBAR/PopupCovers",
                    "gravity": 3,
                    "InHeatmap": true,
                    "FalsePositive": false,
                    "InAutomation": true,
                    "realSeverity": 3
                },
                {
                    "issueCode": "LINKS/Unclear",
                    "gravity": 3,
                    "InHeatmap": true,
                    "FalsePositive": false,
                    "InAutomation": true,
                    "realSeverity": 2
                }
            ],
            "additionalIssues": [
                {
                    "issueCode": "FOOTER/LinksNotWorking",
                    "gravity": 1,
                    "InHeatmap": true,
                    "FalsePositive": false,
                    "InAutomation": false,
                    "realSeverity": 2
                }
            ]
        },
        "basilicata": {
            "recognizedIssues": [
                {
                    "issueCode": "OVERALL/Clutter",
                    "gravity": 3,
                    "InHeatmap": false,
                    "FalsePositive": false,
                    "InAutomation": false,
                    "realSeverity": 3
                },
                {
                    "issueCode": "OVERALL/Clutter",
                    "gravity": 3,
                    "InHeatmap": false,
                    "FalsePositive": false,
                    "InAutomation": false,
                    "realSeverity": 3
                }
            ],
            "additionalIssues": []
        }
    },
    {
        "condition": "augmentation",
        "location": "bari",
        "age": 20,
        "userKey": "88d3518c-6940-493a-b50d-7a8cb22d611e",
        "gender": "f",
        "internet": "1-6",
        "taranto": {
            "recognizedIssues": [
                {
                    "issueCode": "NAVBAR/PopupCovers",
                    "gravity": 3,
                    "InHeatmap": true,
                    "FalsePositive": false,
                    "InAutomation": true,
                    "realSeverity": 3
                },
                {
                    "issueCode": "OVERALL/Design",
                    "gravity": 2,
                    "InHeatmap": false,
                    "FalsePositive": false,
                    "InAutomation": false,
                    "realSeverity": 2
                }
            ],
            "additionalIssues": [
                {
                    "issueCode": "OVERALL/Design",
                    "gravity": 2,
                    "InHeatmap": false,
                    "FalsePositive": false,
                    "InAutomation": false,
                    "realSeverity": 2
                }
            ]
        },
        "basilicata": {
            "recognizedIssues": [
                {
                    "issueCode": "ALERTS/ReadAllWhat",
                    "gravity": 3,
                    "InHeatmap": true,
                    "FalsePositive": false,
                    "InAutomation": false,
                    "realSeverity": 3
                },
                {
                    "issueCode": "ALERTS/Legend",
                    "gravity": 3,
                    "InHeatmap": true,
                    "FalsePositive": false,
                    "InAutomation": true,
                    "realSeverity": 3
                },
                {
                    "issueCode": "REGIONE/Colors",
                    "gravity": 1,
                    "InHeatmap": false,
                    "FalsePositive": false,
                    "InAutomation": false,
                    "realSeverity": 1
                }
            ],
            "additionalIssues": []
        }
    },
    {
        "condition": "augmentation",
        "location": "bari",
        "age": 23,
        "userKey": "ef833b94-78db-499d-bede-176dcc3561ef",
        "gender": "m",
        "internet": "1-6",
        "taranto": {
            "recognizedIssues": [
                {
                    "issueCode": "NAVBAR/Design",
                    "gravity": 1,
                    "InHeatmap": true,
                    "FalsePositive": false,
                    "InAutomation": true,
                    "realSeverity": 3
                },
                {
                    "issueCode": "OVERALL/Design",
                    "gravity": 1,
                    "InHeatmap": false,
                    "FalsePositive": false,
                    "InAutomation": false,
                    "realSeverity": 2
                },
                {
                    "issueCode": "NAVBAR/PopupCovers",
                    "gravity": 3,
                    "InHeatmap": true,
                    "FalsePositive": false,
                    "InAutomation": true,
                    "realSeverity": 3
                },
                {
                    "issueCode": "GALLERY/Margin",
                    "gravity": 1,
                    "InHeatmap": true,
                    "FalsePositive": true,
                    "InAutomation": true,
                    "realSeverity": 1
                },
                {
                    "issueCode": "LINKS/Icons",
                    "gravity": 2,
                    "InHeatmap": true,
                    "FalsePositive": false,
                    "InAutomation": true,
                    "realSeverity": 2
                },
                {
                    "issueCode": "OVERALL/Design",
                    "gravity": 1,
                    "InHeatmap": false,
                    "FalsePositive": false,
                    "InAutomation": false,
                    "realSeverity": 2
                }
            ],
            "additionalIssues": [
                {
                    "issueCode": "GALLERY/Margin",
                    "gravity": 1,
                    "InHeatmap": true,
                    "FalsePositive": true,
                    "InAutomation": true,
                    "realSeverity": 1
                }
            ]
        },
        "basilicata": {
            "recognizedIssues": [
                {
                    "issueCode": "ALERTS/Legend",
                    "gravity": 3,
                    "InHeatmap": true,
                    "FalsePositive": false,
                    "InAutomation": true,
                    "realSeverity": 3
                }
            ],
            "additionalIssues": [
                {
                    "issueCode": "SIDEBAR/Overload",
                    "gravity": 3,
                    "InHeatmap": true,
                    "FalsePositive": false,
                    "InAutomation": true,
                    "realSeverity": 2
                },
                {
                    "issueCode": "GASBONUS/Overload",
                    "gravity": 3,
                    "InHeatmap": false,
                    "FalsePositive": false,
                    "InAutomation": false,
                    "realSeverity": 2
                }
            ]
        }
    },
    {
        "condition": "augmentation",
        "location": "bari",
        "age": 24,
        "userKey": "f78c4c95-bc7b-4cf0-b4e5-26d9784d8bf8",
        "gender": "m",
        "internet": "13-18",
        "taranto": {
            "recognizedIssues": [
                {
                    "issueCode": "NAVBAR/PopupCovers",
                    "gravity": 2,
                    "InHeatmap": true,
                    "FalsePositive": false,
                    "InAutomation": true,
                    "realSeverity": 3
                },
                {
                    "issueCode": "GALLERY/Margin",
                    "gravity": 1,
                    "InHeatmap": true,
                    "FalsePositive": true,
                    "InAutomation": true,
                    "realSeverity": 1
                },
                {
                    "issueCode": "LINKS/Icons",
                    "gravity": 3,
                    "InHeatmap": true,
                    "FalsePositive": false,
                    "InAutomation": true,
                    "realSeverity": 2
                },
                {
                    "issueCode": "OVERALL/Design",
                    "gravity": 1,
                    "InHeatmap": false,
                    "FalsePositive": false,
                    "InAutomation": false,
                    "realSeverity": 2
                }
            ],
            "additionalIssues": []
        },
        "basilicata": {
            "recognizedIssues": [],
            "additionalIssues": [
                {
                    "issueCode": "OVERALL/Clutter",
                    "gravity": 3,
                    "InHeatmap": false,
                    "FalsePositive": false,
                    "InAutomation": false,
                    "realSeverity": 3
                },
                {
                    "issueCode": "ACCESSIBILITY/Font",
                    "gravity": 1,
                    "InHeatmap": false,
                    "FalsePositive": false,
                    "InAutomation": false,
                    "realSeverity": 3
                }
            ]
        }
    },
    {
        "condition": "augmentation",
        "location": "bari",
        "age": 21,
        "userKey": "72ef54c2-f7aa-4e2d-9e4c-92d7c6cdfcee",
        "gender": "m",
        "internet": "7-12",
        "taranto": {
            "recognizedIssues": [
                {
                    "issueCode": "NAVBAR/PopupCovers",
                    "gravity": 1,
                    "InHeatmap": true,
                    "FalsePositive": false,
                    "InAutomation": true,
                    "realSeverity": 3
                }
            ],
            "additionalIssues": []
        },
        "basilicata": {
            "recognizedIssues": [
                {
                    "issueCode": "PAGE/MissingDate",
                    "gravity": 2,
                    "InHeatmap": false,
                    "FalsePositive": false,
                    "InAutomation": false,
                    "realSeverity": 1
                }
            ],
            "additionalIssues": []
        }
    },
    {
        "condition": "augmentation",
        "location": "bari",
        "age": 25,
        "userKey": "13fafb22-1fa3-4fde-9b2e-31ed5c4bb488",
        "gender": "m",
        "internet": "13-18",
        "taranto": {
            "recognizedIssues": [
                {
                    "issueCode": "NAVBAR/PopupCovers",
                    "gravity": 3,
                    "InHeatmap": true,
                    "FalsePositive": false,
                    "InAutomation": true,
                    "realSeverity": 3
                },
                {
                    "issueCode": "LINKS/Icons",
                    "gravity": 3,
                    "InHeatmap": true,
                    "FalsePositive": false,
                    "InAutomation": true,
                    "realSeverity": 2
                },
                {
                    "issueCode": "GALLERY/Margin",
                    "gravity": 3,
                    "InHeatmap": true,
                    "FalsePositive": true,
                    "InAutomation": true,
                    "realSeverity": 1
                },
                {
                    "issueCode": "GALLERY/Title",
                    "gravity": 3,
                    "InHeatmap": true,
                    "FalsePositive": false,
                    "InAutomation": false,
                    "realSeverity": 1
                },
                {
                    "issueCode": "FOOTER/LinksNotWorking",
                    "gravity": 2,
                    "InHeatmap": true,
                    "FalsePositive": false,
                    "InAutomation": false,
                    "realSeverity": 2
                },
                {
                    "issueCode": "LINKS/External",
                    "gravity": 2,
                    "InHeatmap": true,
                    "FalsePositive": false,
                    "InAutomation": false,
                    "realSeverity": 1
                },
                {
                    "issueCode": "OVERALL/Design",
                    "gravity": 1,
                    "InHeatmap": false,
                    "FalsePositive": false,
                    "InAutomation": false,
                    "realSeverity": 2
                }
            ],
            "additionalIssues": [
                {
                    "issueCode": "GALLERY/Description",
                    "gravity": 2,
                    "InHeatmap": false,
                    "FalsePositive": false,
                    "InAutomation": false,
                    "realSeverity": 3
                }
            ]
        },
        "basilicata": {
            "recognizedIssues": [
                {
                    "issueCode": "ALERTS/Legend",
                    "gravity": 3,
                    "InHeatmap": true,
                    "FalsePositive": false,
                    "InAutomation": true,
                    "realSeverity": 3
                }
            ],
            "additionalIssues": [
                {
                    "issueCode": "SIDEBAR/Unconsistent",
                    "gravity": 2,
                    "InHeatmap": true,
                    "FalsePositive": false,
                    "InAutomation": true,
                    "realSeverity": 3
                },
                {
                    "issueCode": "OVERALL/Clutter",
                    "gravity": 3,
                    "InHeatmap": false,
                    "FalsePositive": false,
                    "InAutomation": false,
                    "realSeverity": 3
                },
                {
                    "issueCode": "NAVBAR/Location",
                    "gravity": 3,
                    "InHeatmap": false,
                    "FalsePositive": false,
                    "InAutomation": false,
                    "realSeverity": 3
                }
            ]
        }
    },
    {
        "condition": "augmentation",
        "location": "bari",
        "age": 20,
        "userKey": "fd23d108-904c-4e0d-a876-c76bec824e42",
        "gender": "m",
        "internet": "13-18",
        "taranto": {
            "recognizedIssues": [
                {
                    "issueCode": "GALLERY/Margin",
                    "gravity": 2,
                    "InHeatmap": true,
                    "FalsePositive": true,
                    "InAutomation": true,
                    "realSeverity": 1
                },
                {
                    "issueCode": "NAVBAR/PopupCovers",
                    "gravity": 3,
                    "InHeatmap": true,
                    "FalsePositive": false,
                    "InAutomation": true,
                    "realSeverity": 3
                },
                {
                    "issueCode": "LINKS/Icons",
                    "gravity": 1,
                    "InHeatmap": true,
                    "FalsePositive": false,
                    "InAutomation": true,
                    "realSeverity": 2
                },
                {
                    "issueCode": "GALLERY/Margin",
                    "gravity": 1,
                    "InHeatmap": true,
                    "FalsePositive": true,
                    "InAutomation": true,
                    "realSeverity": 1
                },
                {
                    "issueCode": "LINKS/Unclear",
                    "gravity": 1,
                    "InHeatmap": true,
                    "FalsePositive": false,
                    "InAutomation": true,
                    "realSeverity": 2
                }
            ],
            "additionalIssues": []
        },
        "basilicata": {
            "recognizedIssues": [
                {
                    "issueCode": "NAVBAR/Breadcrumbs",
                    "gravity": 3,
                    "InHeatmap": false,
                    "FalsePositive": false,
                    "InAutomation": false,
                    "realSeverity": 3
                },
                {
                    "issueCode": "OVERALL/Clutter",
                    "gravity": 3,
                    "InHeatmap": false,
                    "FalsePositive": false,
                    "InAutomation": false,
                    "realSeverity": 3
                },
                {
                    "issueCode": "HEADINGS/Unclear",
                    "gravity": 3,
                    "InHeatmap": false,
                    "FalsePositive": false,
                    "InAutomation": false,
                    "realSeverity": 1
                }
            ],
            "additionalIssues": []
        }
    },
    {
        "condition": "augmentation",
        "location": "bari",
        "age": 21,
        "userKey": "e3f89b2f-6f77-40f9-8dfa-e83ca9880fb2",
        "gender": "m",
        "internet": "7-12",
        "taranto": {
            "recognizedIssues": [
                {
                    "issueCode": "NAVBAR/PopupCovers",
                    "gravity": 2,
                    "InHeatmap": true,
                    "FalsePositive": false,
                    "InAutomation": true,
                    "realSeverity": 3
                },
                {
                    "issueCode": "LINKS/Unclear",
                    "gravity": 1,
                    "InHeatmap": true,
                    "FalsePositive": false,
                    "InAutomation": true,
                    "realSeverity": 2
                },
                {
                    "issueCode": "LINKS/Unclear",
                    "gravity": 1,
                    "InHeatmap": true,
                    "FalsePositive": false,
                    "InAutomation": true,
                    "realSeverity": 2
                },
                {
                    "issueCode": "LINKS/Unclear",
                    "gravity": 3,
                    "InHeatmap": true,
                    "FalsePositive": false,
                    "InAutomation": true,
                    "realSeverity": 2
                }
            ],
            "additionalIssues": []
        },
        "basilicata": {
            "recognizedIssues": [
                {
                    "issueCode": "HEADINGS/Unclear",
                    "gravity": 2,
                    "InHeatmap": false,
                    "FalsePositive": false,
                    "InAutomation": false,
                    "realSeverity": 1
                }
            ],
            "additionalIssues": [
                {
                    "issueCode": "OVERALL/Clutter",
                    "gravity": 2,
                    "InHeatmap": false,
                    "FalsePositive": false,
                    "InAutomation": false,
                    "realSeverity": 3
                }
            ]
        }
    },
    {
        "condition": "augmentation",
        "location": "bari",
        "age": 26,
        "userKey": "ae0d686a-f02b-415e-89f4-989bd3685f2f",
        "gender": "m",
        "internet": "7-12",
        "taranto": {
            "recognizedIssues": [
                {
                    "issueCode": "NAVBAR/PopupCovers",
                    "gravity": 1,
                    "InHeatmap": true,
                    "FalsePositive": false,
                    "InAutomation": true,
                    "realSeverity": 3
                },
                {
                    "issueCode": "GALLERY/Margin",
                    "gravity": 3,
                    "InHeatmap": true,
                    "FalsePositive": true,
                    "InAutomation": true,
                    "realSeverity": 1
                }
            ],
            "additionalIssues": []
        },
        "basilicata": {
            "recognizedIssues": [],
            "additionalIssues": []
        }
    },
    {
        "condition": "augmentation",
        "location": "taranto",
        "age": 24,
        "userKey": "2c377232-fbeb-4e05-8597-3d1d8dbf71da",
        "gender": "m",
        "internet": "7-12",
        "taranto": {
            "recognizedIssues": [
                {
                    "issueCode": "NAVBAR/PopupCovers",
                    "gravity": 1,
                    "InHeatmap": true,
                    "FalsePositive": false,
                    "InAutomation": true,
                    "realSeverity": 3
                }
            ],
            "additionalIssues": [
                {
                    "issueCode": "OVERALL/Design",
                    "gravity": 1,
                    "InHeatmap": false,
                    "FalsePositive": false,
                    "InAutomation": false,
                    "realSeverity": 2
                },
                {
                    "issueCode": "OVERALL/Design",
                    "gravity": 1,
                    "InHeatmap": false,
                    "FalsePositive": false,
                    "InAutomation": false,
                    "realSeverity": 2
                }
            ]
        },
        "basilicata": {
            "recognizedIssues": [
                {
                    "issueCode": "OVERALL/Clutter",
                    "gravity": 2,
                    "InHeatmap": false,
                    "FalsePositive": false,
                    "InAutomation": false,
                    "realSeverity": 3
                },
                {
                    "issueCode": "OVERALL/Clutter",
                    "gravity": 3,
                    "InHeatmap": false,
                    "FalsePositive": false,
                    "InAutomation": false,
                    "realSeverity": 3
                }
            ],
            "additionalIssues": []
        }
    },
    {
        "condition": "augmentation",
        "location": "taranto",
        "age": 24,
        "userKey": "e513e432-9ae2-491c-af1b-0b5474ce6a21",
        "gender": "m",
        "internet": "7-12",
        "taranto": {
            "recognizedIssues": [
                {
                    "issueCode": "NAVBAR/PopupCovers",
                    "gravity": 2,
                    "InHeatmap": true,
                    "FalsePositive": false,
                    "InAutomation": true,
                    "realSeverity": 3
                }
            ],
            "additionalIssues": []
        },
        "basilicata": {
            "recognizedIssues": [
                {
                    "issueCode": "OVERALL/Clutter",
                    "gravity": 1,
                    "InHeatmap": false,
                    "FalsePositive": false,
                    "InAutomation": false,
                    "realSeverity": 3
                }
            ],
            "additionalIssues": []
        }
    },
    {
        "condition": "augmentation",
        "location": "taranto",
        "age": 25,
        "userKey": "fb8d5f7d-9f74-4bfb-8c92-34718924c4c3",
        "gender": "m",
        "internet": "13-18",
        "taranto": {
            "recognizedIssues": [
                {
                    "issueCode": "FOOTER/LinksNotWorking",
                    "gravity": 3,
                    "InHeatmap": true,
                    "FalsePositive": false,
                    "InAutomation": false,
                    "realSeverity": 2
                },
                {
                    "issueCode": "GALLERY/Margin",
                    "gravity": 2,
                    "InHeatmap": true,
                    "FalsePositive": true,
                    "InAutomation": true,
                    "realSeverity": 1
                }
            ],
            "additionalIssues": []
        },
        "basilicata": {
            "recognizedIssues": [
                {
                    "issueCode": "ALERTS/Legend",
                    "gravity": 1,
                    "InHeatmap": true,
                    "FalsePositive": false,
                    "InAutomation": true,
                    "realSeverity": 3
                },
                {
                    "issueCode": "ALERTS/ReadAllWhat",
                    "gravity": 1,
                    "InHeatmap": true,
                    "FalsePositive": false,
                    "InAutomation": false,
                    "realSeverity": 3
                }
            ],
            "additionalIssues": []
        }
    },
    {
        "condition": "augmentation",
        "location": "taranto",
        "age": 21,
        "userKey": "2b870e35-8ddd-4626-8dde-ff90b001605f",
        "gender": "m",
        "internet": "13-18",
        "taranto": {
            "recognizedIssues": [
                {
                    "issueCode": "NAVBAR/PopupCovers",
                    "gravity": 2,
                    "InHeatmap": true,
                    "FalsePositive": false,
                    "InAutomation": true,
                    "realSeverity": 3
                },
                {
                    "issueCode": "LINKS/Icons",
                    "gravity": 2,
                    "InHeatmap": true,
                    "FalsePositive": false,
                    "InAutomation": true,
                    "realSeverity": 2
                },
                {
                    "issueCode": "FOOTER/Overload",
                    "gravity": 1,
                    "InHeatmap": false,
                    "FalsePositive": false,
                    "InAutomation": false,
                    "realSeverity": 1
                },
                {
                    "issueCode": "OVERALL/Design",
                    "gravity": 2,
                    "InHeatmap": false,
                    "FalsePositive": false,
                    "InAutomation": false,
                    "realSeverity": 2
                }
            ],
            "additionalIssues": []
        },
        "basilicata": {
            "recognizedIssues": [
                {
                    "issueCode": "ALERTS/Legend",
                    "gravity": 3,
                    "InHeatmap": true,
                    "FalsePositive": false,
                    "InAutomation": true,
                    "realSeverity": 3
                }
            ],
            "additionalIssues": [
                {
                    "issueCode": "SIDEBAR/Overload",
                    "gravity": 2,
                    "InHeatmap": true,
                    "FalsePositive": false,
                    "InAutomation": true,
                    "realSeverity": 2
                },
                {
                    "issueCode": "FOOTER/ImagesBtn",
                    "gravity": 1,
                    "InHeatmap": false,
                    "FalsePositive": false,
                    "InAutomation": false,
                    "realSeverity": 2
                },
                {
                    "issueCode": "LINKS/NotHighlighted",
                    "gravity": 1,
                    "InHeatmap": false,
                    "FalsePositive": false,
                    "InAutomation": false,
                    "realSeverity": 3
                }
            ]
        }
    },
    {
        "condition": "augmentation",
        "location": "taranto",
        "age": 26,
        "userKey": "1d897bf9-bcbc-4f23-8251-47c5e1b36756",
        "gender": "m",
        "internet": "7-12",
        "taranto": {
            "recognizedIssues": [
                {
                    "issueCode": "NAVBAR/PopupCovers",
                    "gravity": 2,
                    "InHeatmap": true,
                    "FalsePositive": false,
                    "InAutomation": true,
                    "realSeverity": 3
                },
                {
                    "issueCode": "LINKS/Icons",
                    "gravity": 1,
                    "InHeatmap": true,
                    "FalsePositive": false,
                    "InAutomation": true,
                    "realSeverity": 2
                },
                {
                    "issueCode": "GALLERY/Margin",
                    "gravity": 1,
                    "InHeatmap": true,
                    "FalsePositive": true,
                    "InAutomation": true,
                    "realSeverity": 1
                }
            ],
            "additionalIssues": []
        },
        "basilicata": {
            "recognizedIssues": [
                {
                    "issueCode": "ALERTS/Legend",
                    "gravity": 1,
                    "InHeatmap": true,
                    "FalsePositive": false,
                    "InAutomation": true,
                    "realSeverity": 3
                }
            ],
            "additionalIssues": []
        }
    },
    {
        "condition": "augmentation",
        "location": "taranto",
        "age": 21,
        "userKey": "0c0e7480-66e2-4c29-9e4c-5836ebe3f247",
        "gender": "m",
        "internet": "7-12",
        "taranto": {
            "recognizedIssues": [
                {
                    "issueCode": "NAVBAR/PopupCovers",
                    "gravity": 1,
                    "InHeatmap": true,
                    "FalsePositive": false,
                    "InAutomation": true,
                    "realSeverity": 3
                },
                {
                    "issueCode": "LINKS/Icons",
                    "gravity": 1,
                    "InHeatmap": true,
                    "FalsePositive": false,
                    "InAutomation": true,
                    "realSeverity": 2
                }
            ],
            "additionalIssues": []
        },
        "basilicata": {
            "recognizedIssues": [
                {
                    "issueCode": "OVERALL/Clutter",
                    "gravity": 2,
                    "InHeatmap": false,
                    "FalsePositive": false,
                    "InAutomation": false,
                    "realSeverity": 3
                },
                {
                    "issueCode": "PAGE/MissingDate",
                    "gravity": 1,
                    "InHeatmap": false,
                    "FalsePositive": false,
                    "InAutomation": false,
                    "realSeverity": 1
                },
                {
                    "issueCode": "LINKS/NotHighlighted",
                    "gravity": 1,
                    "InHeatmap": false,
                    "FalsePositive": false,
                    "InAutomation": false,
                    "realSeverity": 3
                }
            ],
            "additionalIssues": [
                {
                    "issueCode": "PAGE/MissingDate",
                    "gravity": 2,
                    "InHeatmap": false,
                    "FalsePositive": false,
                    "InAutomation": false,
                    "realSeverity": 1
                }
            ]
        }
    },
    {
        "condition": "augmentation",
        "location": "taranto",
        "age": 20,
        "userKey": "9afd84b9-be1a-4e63-acce-678997a88023",
        "gender": "m",
        "internet": "7-12",
        "taranto": {
            "recognizedIssues": [
                {
                    "issueCode": "NAVBAR/PopupCovers",
                    "gravity": 3,
                    "InHeatmap": true,
                    "FalsePositive": false,
                    "InAutomation": true,
                    "realSeverity": 3
                },
                {
                    "issueCode": "GALLERY/Margin",
                    "gravity": 1,
                    "InHeatmap": true,
                    "FalsePositive": true,
                    "InAutomation": true,
                    "realSeverity": 1
                },
                {
                    "issueCode": "LINKS/Icons",
                    "gravity": 2,
                    "InHeatmap": true,
                    "FalsePositive": false,
                    "InAutomation": true,
                    "realSeverity": 2
                },
                {
                    "issueCode": "GALLERY/Click",
                    "gravity": 1,
                    "InHeatmap": false,
                    "FalsePositive": false,
                    "InAutomation": false,
                    "realSeverity": 3
                },
                {
                    "issueCode": "LINKS/Buttons",
                    "gravity": 1,
                    "InHeatmap": true,
                    "FalsePositive": false,
                    "InAutomation": true,
                    "realSeverity": 2
                }
            ],
            "additionalIssues": [
                {
                    "issueCode": "LINKS/External",
                    "gravity": 1,
                    "InHeatmap": true,
                    "FalsePositive": false,
                    "InAutomation": false,
                    "realSeverity": 1
                },
                {
                    "issueCode": "ACCESSIBILITY/Font",
                    "gravity": 1,
                    "InHeatmap": false,
                    "FalsePositive": false,
                    "InAutomation": false,
                    "realSeverity": 3
                },
                {
                    "issueCode": "OVERALL/Design",
                    "gravity": 1,
                    "InHeatmap": false,
                    "FalsePositive": false,
                    "InAutomation": false,
                    "realSeverity": 2
                },
                {
                    "issueCode": "FOOTER/LinksNotWorking",
                    "gravity": 1,
                    "InHeatmap": true,
                    "FalsePositive": false,
                    "InAutomation": false,
                    "realSeverity": 2
                },
                {
                    "issueCode": "NAVBAR/Design",
                    "gravity": 1,
                    "InHeatmap": true,
                    "FalsePositive": false,
                    "InAutomation": true,
                    "realSeverity": 3
                }
            ]
        },
        "basilicata": {
            "recognizedIssues": [
                {
                    "issueCode": "ALERTS/Legend",
                    "gravity": 3,
                    "InHeatmap": true,
                    "FalsePositive": false,
                    "InAutomation": true,
                    "realSeverity": 3
                },
                {
                    "issueCode": "OVERALL/Clutter",
                    "gravity": 3,
                    "InHeatmap": false,
                    "FalsePositive": false,
                    "InAutomation": false,
                    "realSeverity": 3
                },
                {
                    "issueCode": "NAVBAR/Style",
                    "gravity": 3,
                    "InHeatmap": false,
                    "FalsePositive": false,
                    "InAutomation": false,
                    "realSeverity": 2
                },
                {
                    "issueCode": "REGIONE/Colors",
                    "gravity": 1,
                    "InHeatmap": false,
                    "FalsePositive": false,
                    "InAutomation": false,
                    "realSeverity": 1
                },
                {
                    "issueCode": "GASBONUS/Links",
                    "gravity": 1,
                    "InHeatmap": false,
                    "FalsePositive": false,
                    "InAutomation": false,
                    "realSeverity": 3
                }
            ],
            "additionalIssues": [
                {
                    "issueCode": "OVERALL/Clutter",
                    "gravity": 1,
                    "InHeatmap": false,
                    "FalsePositive": false,
                    "InAutomation": false,
                    "realSeverity": 3
                },
                {
                    "issueCode": "REGIONE/Colors",
                    "gravity": 1,
                    "InHeatmap": false,
                    "FalsePositive": false,
                    "InAutomation": false,
                    "realSeverity": 1
                },
                {
                    "issueCode": "FOOTER/ImagesBtn",
                    "gravity": 1,
                    "InHeatmap": false,
                    "FalsePositive": false,
                    "InAutomation": false,
                    "realSeverity": 2
                }
            ]
        }
    },
    {
        "condition": "augmentation",
        "location": "taranto",
        "age": 20,
        "userKey": "694c8e76-9e45-49a2-9519-7630d861a1d5",
        "gender": "f",
        "internet": "7-12",
        "taranto": {
            "recognizedIssues": [
                {
                    "issueCode": "NAVBAR/PopupCovers",
                    "gravity": 2,
                    "InHeatmap": true,
                    "FalsePositive": false,
                    "InAutomation": true,
                    "realSeverity": 3
                },
                {
                    "issueCode": "GALLERY/Margin",
                    "gravity": 1,
                    "InHeatmap": true,
                    "FalsePositive": true,
                    "InAutomation": true,
                    "realSeverity": 1
                }
            ],
            "additionalIssues": [
                {
                    "issueCode": "LINKS/External",
                    "gravity": 1,
                    "InHeatmap": true,
                    "FalsePositive": false,
                    "InAutomation": false,
                    "realSeverity": 1
                },
                {
                    "issueCode": "OVERALL/Design",
                    "gravity": 1,
                    "InHeatmap": false,
                    "FalsePositive": false,
                    "InAutomation": false,
                    "realSeverity": 2
                }
            ]
        },
        "basilicata": {
            "recognizedIssues": [
                {
                    "issueCode": "SIDEBAR/Unclear",
                    "gravity": 2,
                    "InHeatmap": true,
                    "FalsePositive": false,
                    "InAutomation": true,
                    "realSeverity": 2
                },
                {
                    "issueCode": "HEADINGS/Unclear",
                    "gravity": 1,
                    "InHeatmap": false,
                    "FalsePositive": false,
                    "InAutomation": false,
                    "realSeverity": 1
                },
                {
                    "issueCode": "PAGE/MissingDate",
                    "gravity": 2,
                    "InHeatmap": false,
                    "FalsePositive": false,
                    "InAutomation": false,
                    "realSeverity": 1
                }
            ],
            "additionalIssues": [
                {
                    "issueCode": "PAGE/MissingDate",
                    "gravity": 2,
                    "InHeatmap": false,
                    "FalsePositive": false,
                    "InAutomation": false,
                    "realSeverity": 1
                },
                {
                    "issueCode": "ACCESSIBILITY/Font",
                    "gravity": 2,
                    "InHeatmap": false,
                    "FalsePositive": false,
                    "InAutomation": false,
                    "realSeverity": 3
                },
                {
                    "issueCode": "LINKS/External",
                    "gravity": 1,
                    "InHeatmap": false,
                    "FalsePositive": false,
                    "InAutomation": false,
                    "realSeverity": 2
                }
            ]
        }
    },
    {
        "condition": "augmentation",
        "location": "taranto",
        "age": 28,
        "userKey": "bd88aba4-11e0-4192-82aa-afd7c2ebed76",
        "gender": "m",
        "internet": "7-12",
        "taranto": {
            "recognizedIssues": [
                {
                    "issueCode": "NOTIFICATION/Unclear",
                    "gravity": 2,
                    "InHeatmap": true,
                    "FalsePositive": false,
                    "InAutomation": false,
                    "realSeverity": 3
                },
                {
                    "issueCode": "LINKS/Icons",
                    "gravity": 2,
                    "InHeatmap": true,
                    "FalsePositive": false,
                    "InAutomation": true,
                    "realSeverity": 2
                },
                {
                    "issueCode": "LINKS/Buttons",
                    "gravity": 1,
                    "InHeatmap": true,
                    "FalsePositive": false,
                    "InAutomation": true,
                    "realSeverity": 2
                },
                {
                    "issueCode": "GALLERY/Margin",
                    "gravity": 2,
                    "InHeatmap": true,
                    "FalsePositive": true,
                    "InAutomation": true,
                    "realSeverity": 1
                }
            ],
            "additionalIssues": [
                {
                    "issueCode": "NAVBAR/NoHome",
                    "gravity": 3,
                    "InHeatmap": true,
                    "FalsePositive": false,
                    "InAutomation": true,
                    "realSeverity": 1
                },
                {
                    "issueCode": "OVERALL/Design",
                    "gravity": 1,
                    "InHeatmap": false,
                    "FalsePositive": false,
                    "InAutomation": false,
                    "realSeverity": 2
                }
            ]
        },
        "basilicata": {
            "recognizedIssues": [
                {
                    "issueCode": "ALERTS/Legend",
                    "gravity": 2,
                    "InHeatmap": true,
                    "FalsePositive": false,
                    "InAutomation": true,
                    "realSeverity": 3
                }
            ],
            "additionalIssues": [
                {
                    "issueCode": "REGIONE/Colors",
                    "gravity": 1,
                    "InHeatmap": false,
                    "FalsePositive": false,
                    "InAutomation": false,
                    "realSeverity": 1
                }
            ]
        }
    },
    {
        "condition": "augmentation",
        "location": "taranto",
        "age": 20,
        "userKey": "a156fc8c-8aa1-454d-9ab2-23df72af1a18",
        "gender": "m",
        "internet": "13-18",
        "taranto": {
            "recognizedIssues": [
                {
                    "issueCode": "NAVBAR/Size",
                    "gravity": 2,
                    "InHeatmap": true,
                    "FalsePositive": false,
                    "InAutomation": true,
                    "realSeverity": 3
                },
                {
                    "issueCode": "NAVBAR/Size",
                    "gravity": 1,
                    "InHeatmap": true,
                    "FalsePositive": false,
                    "InAutomation": true,
                    "realSeverity": 3
                },
                {
                    "issueCode": "NAVBAR/Design",
                    "gravity": 3,
                    "InHeatmap": true,
                    "FalsePositive": false,
                    "InAutomation": true,
                    "realSeverity": 3
                },
                {
                    "issueCode": "NAVBAR/Design",
                    "gravity": 3,
                    "InHeatmap": true,
                    "FalsePositive": false,
                    "InAutomation": true,
                    "realSeverity": 3
                }
            ],
            "additionalIssues": []
        },
        "basilicata": {
            "recognizedIssues": [
                {
                    "issueCode": "OVERALL/Clutter",
                    "gravity": 3,
                    "InHeatmap": false,
                    "FalsePositive": false,
                    "InAutomation": false,
                    "realSeverity": 3
                },
                {
                    "issueCode": "SIDEBAR/Overload",
                    "gravity": 2,
                    "InHeatmap": true,
                    "FalsePositive": false,
                    "InAutomation": true,
                    "realSeverity": 2
                }
            ],
            "additionalIssues": [
                {
                    "issueCode": "NAVBAR/Location",
                    "gravity": 1,
                    "InHeatmap": false,
                    "FalsePositive": false,
                    "InAutomation": false,
                    "realSeverity": 3
                }
            ]
        }
    },
    {
        "condition": "augmentation",
        "location": "taranto",
        "age": 21,
        "userKey": "b4058d47-f759-4d71-b510-0930878bd17c",
        "gender": "m",
        "internet": "7-12",
        "taranto": {
            "recognizedIssues": [
                {
                    "issueCode": "NAVBAR/PopupCovers",
                    "gravity": 2,
                    "InHeatmap": true,
                    "FalsePositive": false,
                    "InAutomation": true,
                    "realSeverity": 3
                },
                {
                    "issueCode": "FOOTER/Overload",
                    "gravity": 3,
                    "InHeatmap": false,
                    "FalsePositive": false,
                    "InAutomation": false,
                    "realSeverity": 1
                },
                {
                    "issueCode": "NAVBAR/Design",
                    "gravity": 1,
                    "InHeatmap": true,
                    "FalsePositive": false,
                    "InAutomation": true,
                    "realSeverity": 3
                }
            ],
            "additionalIssues": [
                {
                    "issueCode": "OVERALL/Design",
                    "gravity": 2,
                    "InHeatmap": false,
                    "FalsePositive": false,
                    "InAutomation": false,
                    "realSeverity": 2
                },
                {
                    "issueCode": "OVERALL/Design",
                    "gravity": 1,
                    "InHeatmap": false,
                    "FalsePositive": false,
                    "InAutomation": false,
                    "realSeverity": 2
                }
            ]
        },
        "basilicata": {
            "recognizedIssues": [
                {
                    "issueCode": "OVERALL/Clutter",
                    "gravity": 3,
                    "InHeatmap": false,
                    "FalsePositive": false,
                    "InAutomation": false,
                    "realSeverity": 3
                },
                {
                    "issueCode": "ALERTS/Legend",
                    "gravity": 3,
                    "InHeatmap": true,
                    "FalsePositive": false,
                    "InAutomation": true,
                    "realSeverity": 3
                },
                {
                    "issueCode": "NAVBAR/Style",
                    "gravity": 3,
                    "InHeatmap": false,
                    "FalsePositive": false,
                    "InAutomation": false,
                    "realSeverity": 2
                }
            ],
            "additionalIssues": [
                {
                    "issueCode": "FOOTER/ImagesBtn",
                    "gravity": 1,
                    "InHeatmap": false,
                    "FalsePositive": false,
                    "InAutomation": false,
                    "realSeverity": 2
                }
            ]
        }
    },
    {
        "condition": "augmentation",
        "location": "taranto",
        "age": 28,
        "userKey": "e620cfe2-d00d-4816-8f09-02322337ecf5",
        "gender": "m",
        "internet": "7-12",
        "taranto": {
            "recognizedIssues": [
                {
                    "issueCode": "GALLERY/Margin",
                    "gravity": 2,
                    "InHeatmap": true,
                    "FalsePositive": true,
                    "InAutomation": true,
                    "realSeverity": 1
                },
                {
                    "issueCode": "LINKS/Icons",
                    "gravity": 1,
                    "InHeatmap": true,
                    "FalsePositive": false,
                    "InAutomation": true,
                    "realSeverity": 2
                }
            ],
            "additionalIssues": [
                {
                    "issueCode": "NAVBAR/PopupCovers",
                    "gravity": 1,
                    "InHeatmap": true,
                    "FalsePositive": false,
                    "InAutomation": true,
                    "realSeverity": 3
                }
            ]
        },
        "basilicata": {
            "recognizedIssues": [
                {
                    "issueCode": "REGIONE/LinksUnclear",
                    "gravity": 1,
                    "InHeatmap": false,
                    "FalsePositive": false,
                    "InAutomation": false,
                    "realSeverity": 1
                }
            ],
            "additionalIssues": [
                {
                    "issueCode": "ALERTS/ReadAllWhat",
                    "gravity": 1,
                    "InHeatmap": true,
                    "FalsePositive": false,
                    "InAutomation": false,
                    "realSeverity": 3
                }
            ]
        }
    },
    {
        "condition": "augmentation",
        "potentialRemove": true,
        "location": "taranto",
        "age": 22,
        "userKey": "943b634c-7d90-416f-8ae8-45e39b4e965d",
        "gender": "m",
        "internet": "19-24",
        "taranto": {
            "recognizedIssues": [],
            "additionalIssues": []
        },
        "basilicata": {
            "recognizedIssues": [],
            "additionalIssues": []
        }
    },
    {
        "condition": "augmentation",
        "location": "taranto",
        "age": 21,
        "userKey": "47d4491c-68f9-47e5-8a99-4bd70bd84f0c",
        "gender": "m",
        "internet": "7-12",
        "taranto": {
            "recognizedIssues": [
                {
                    "issueCode": "NAVBAR/PopupCovers",
                    "gravity": 3,
                    "InHeatmap": true,
                    "FalsePositive": false,
                    "InAutomation": true,
                    "realSeverity": 3
                },
                {
                    "issueCode": "GALLERY/Margin",
                    "gravity": 1,
                    "InHeatmap": true,
                    "FalsePositive": true,
                    "InAutomation": true,
                    "realSeverity": 1
                },
                {
                    "issueCode": "LINKS/Icons",
                    "gravity": 1,
                    "InHeatmap": true,
                    "FalsePositive": false,
                    "InAutomation": true,
                    "realSeverity": 2
                },
                {
                    "issueCode": "OVERALL/Design",
                    "gravity": 1,
                    "InHeatmap": false,
                    "FalsePositive": false,
                    "InAutomation": false,
                    "realSeverity": 2
                }
            ],
            "additionalIssues": []
        },
        "basilicata": {
            "recognizedIssues": [
                {
                    "issueCode": "ALERTS/Legend",
                    "gravity": 2,
                    "InHeatmap": true,
                    "FalsePositive": false,
                    "InAutomation": true,
                    "realSeverity": 3
                },
                {
                    "issueCode": "OVERALL/Clutter",
                    "gravity": 1,
                    "InHeatmap": false,
                    "FalsePositive": false,
                    "InAutomation": false,
                    "realSeverity": 3
                }
            ],
            "additionalIssues": []
        }
    }
]
