# Supplementary material for: The fine line between automation and augmentation in website usability evaluation
Source: Sci Rep. 2024 May 2;14:10129. doi: 10.1038/s41598-024-59616-0 (PMC11066064; doi:10.1038/s41598-024-59616-0)
Supplement: Supplementary file 1 — Supplementary Information. [file 41598_2024_59616_MOESM1_ESM.zip › ground-truth.csv]

Webpage	ID	Severity	FalsePositive	InHeatmap	InAutomation	UIElement	Description
Comune di Taranto	FOOTER/LinksNotWorking	3	False	True	False	Footer	Links that are not working are still highlighted as links
Comune di Taranto	FOOTER/Typos	1	False	False	False	Footer	(UI) Various typos in the copyright section
Comune di Taranto	GALLERY/Click	4	False	False	False	Gallery	Unclear if images are clickable. And if so, are they zoomable or links?
Comune di Taranto	GALLERY/Description	4	False	False	False	Gallery	Missing photo description
Comune di Taranto	GALLERY/Margin	2	True	True	True	Gallery	(UI) Images margins and dimensions are not equal
Comune di Taranto	GALLERY/Title	2	False	True	False	Gallery Title	Text is missing margin, so it seems to overlap to buttons above. This causes confusion in the button functions
Comune di Taranto	LINKS/Buttons	3	False	True	True	Links Section	They seem like buttons but they are actually link and only the label is clickable
Comune di Taranto	LINKS/External	1	False	True	False	Links	External links and internal links are not differentiated
Comune di Taranto	LINKS/Icons	3	False	True	True	Links Section	All icons are equal
Comune di Taranto	NAVBAR/Design	4	False	True	True	Navbar	Full of icons and logos, distracting. May cause overload (not minimal design)
Comune di Taranto	NAVBAR/LinkDescription	2	False	True	True	Navbar	Link description is too generic and unclear
Comune di Taranto	NAVBAR/Location	4	False	True	True	Navbar	Current location is unclear
Comune di Taranto	NAVBAR/NoHome	1	False	True	True	Navbar	Missing a home button
Comune di Taranto	NAVBAR/PopupCovers	4	False	True	True	Navbar	Notification pop-up covers important elements
Comune di Taranto	NAVBAR/Size	5	False	True	True	Navbar	Covers too much of the screen
Comune di Taranto	NOTIFICATION/Unclear	4	False	True	False	Navbar	Unclear the type and the reasons for notifications, not requested
Comune di Taranto	OVERALL/Design	3	False	False	False	Page	Color choice may be hard on the eyes. Not minimalist and aesthetic
Comune di Taranto	PAGE/MissingDate	1	False	False	False	Page	Missing a “last update” date
Comune di Taranto	FOOTER/Overload	2	False	False	False	Footer	Footer contains too much information and is difficult to navigate
Comune di Taranto	ACCESSIBILITY/Font	5	False	False	False	Page	Missing controls to change font size
Comune di Taranto	LINKS/Unclear	3	False	True	True	Links	Link functions or destinations are not clear
Regione Basilicata	ALERTS/Legend	4	False	True	True	Alerts Section	Unclear that the buttons represent a legend
Regione Basilicata	ALERTS/Ordering	4	False	False	False	Alerts Section
Regione Basilicata	ALERTS/ReadAllLink	3	False	True	True	Alerts Section	“Read all” link not clearly highlighted as link
Regione Basilicata	ALERTS/ReadAllWhat	4	False	True	False	Alerts section	Unclear to what the “read all” link refers to due to excessive spacing
Regione Basilicata	FOOTER/ImagesBtn	3	False	False	False	Footer	Unclear if there are images or links/buttons
Regione Basilicata	FOOTER/SmallLogos	2	False	False	False	Footer	Lower logos are not readable (too small)
Regione Basilicata	GASBONUS/Click	5	False	True	True	Header Image	Unclear that it is a link
Regione Basilicata	GASBONUS/Links	5	False	False	False	Header Image	Text on the right seems like buttons but are not
Regione Basilicata	GASBONUS/Overload	3	False	False	False	Header Image	Too dense information, distracting. May cause overload
Regione Basilicata	HEADINGS/Unclear	2	False	False	False	Headings & Titles	Headings and titles are unclear or they confuse users
Regione Basilicata	LINKS/External	3	False	False	False	Links	Impossible to differentiate between external and internal links
Regione Basilicata	LINKS/NotHighlighted	4	False	False	False	Links	Links are not highlighted and correctly differentiated from text
Regione Basilicata	NAVBAR/Breadcrumbs	5	False	False	False	Navbar	Links shapes make them seem like breadcrumbs, not links
Regione Basilicata	NAVBAR/Location	4	False	False	False	Navbar	Current location or linked location is unclear
Regione Basilicata	NAVBAR/NoHome	1	False	False	False	Navbar	Missing a home button
Regione Basilicata	NAVBAR/Style	3	False	False	False	Navbar	Link styles are unconsistent
Regione Basilicata	OVERALL/Clutter	4	False	False	False	Overall	Confusing and cluttered layout
Regione Basilicata	PAGE/MissingDate	1	False	False	False	Page	Missing a “last update” date
Regione Basilicata	REGIONE/Colors	2	False	False	False	Sidebar “Regione"	Unconsistent links (color changes without a clear reason)
Regione Basilicata	REGIONE/LinksUnclear	2	False	False	False	Sidebar “Regione”	Unclear if the labels are links, and the reasons behind the icons
Regione Basilicata	SIDEBAR/Overload	3	False	True	True	Sidebar on the Right	Too much diverse content, may cause overload
Regione Basilicata	SIDEBAR/Unclear	3	False	True	True	Sidebar on the Right	Link functions are not clearly stated
Regione Basilicata	SIDEBAR/Unconsistent	4	False	True	True	Sidebar on the Right	Buttons are unconsistent and confusing both in style and grouping
Regione Basilicata	ACCESSIBILITY/Font	5	False	False	False	Page	Missing controls to change font size
Regione Basilicata	CONTENT/Abbreviations	3	False	False	False	Page	Abbreviations are not introduced and may confuse users
