# Supplementary material for: The fine line between automation and augmentation in website usability evaluation
Source: Sci Rep. 2024 May 2;14:10129. doi: 10.1038/s41598-024-59616-0 (PMC11066064; doi:10.1038/s41598-024-59616-0)
Supplement: Supplementary file 1 — Supplementary Information. [file 41598_2024_59616_MOESM1_ESM.zip › metrics.csv]

	condition	M1	M2	M3	M4	M5	M6	M7	M8
0	automation	0	0	0	30
1	automation	0	0	0	30
2	automation	0	1	1	29
3	automation	0	0	0	30
4	automation	1	0	4	26	0.0	1.0	0.0	0.0
5	automation	3	0	1	29	0.6666666666666666	0.3333333333333333	0.6666666666666666	0.0
6	automation	1	0	5	25	0.0	1.0	0.0	0.0
7	automation	1	1	0	30	0.0	1.0	0.0	0.0
8	automation	2	1	0	30	0.5	0.0	0.5	0.5
9	automation	1	0	2	28	0.0	0.0	1.0	0.0
10	automation	2	1	1	29	1.0	0.0	0.5	0.5
11	automation	1	1	2	28	1.0	1.0	0.0	0.0
12	automation	2	1	1	29	0.0	1.0	0.0	0.0
13	automation	2	1	2	28	0.5	0.0	1.0	0.0
14	automation	3	0	1	29	0.3333333333333333	0.6666666666666666	0.3333333333333333	0.0
15	automation	1	1	0	30	0.0	0.0	1.0	0.0
16	automation	3	0	1	29	0.6666666666666666	0.3333333333333333	0.6666666666666666	0.0
17	automation	1	0	1	29	0.0	0.0	1.0	0.0
18	automation	0	0	1	29
19	automation	1	0	1	29	1.0	0.0	1.0	0.0
20	automation	0	1	0	30
21	automation	0	0	1	29
22	automation	0	1	2	28
23	automation	4	0	1	29	1.25	0.25	0.25	0.5
24	automation	1	0	3	27	1.0	0.0	1.0	0.0
25	automation	1	0	1	29	0.0	1.0	0.0	0.0
26	automation	3	0	1	29	1.6666666666666667	0.0	0.3333333333333333	0.6666666666666666
27	automation	3	1	2	28	0.6666666666666666	0.6666666666666666	0.0	0.3333333333333333
28	automation	4	1	2	28	0.75	0.25	0.5	0.25
29	automation	3	1	2	28	2.0	0.0	0.3333333333333333	0.6666666666666666
30	automation	1	1	1	29	0.0	1.0	0.0	0.0
31	automation	1	1	4	26	0.0	0.0	1.0	0.0
32	automation	3	1	1	29	2.0	0.3333333333333333	0.3333333333333333	0.3333333333333333
33	middle	2	1	0	25	2.5	0.0	0.0	1.0
34	middle	1	1	1	24	1.0	0.0	0.0	1.0
35	middle	4	1	1	24	0.5	0.5	0.5	0.0
36	middle	3	1	0	25	1.6666666666666667	0.0	0.6666666666666666	0.3333333333333333
37	middle	1	1	1	24	4.0	0.0	0.0	1.0
38	middle	4	1	0	25	1.5	0.25	0.25	0.5
39	middle	2	1	1	24	0.0	0.5	0.5	0.0
40	middle	3	1	4	21	2.0	0.3333333333333333	0.3333333333333333	0.3333333333333333
41	middle	1	1	0	25	0.0	0.0	0.0	1.0
42	middle	0	0	1	24
43	middle	2	0	2	23	2.5	0.0	0.0	1.0
44	middle	3	2	1	24	1.6666666666666667	0.0	0.3333333333333333	0.6666666666666666
45	middle	2	1	2	23	0.5	0.5	0.0	0.5
46	middle	1	0	1	24	1.0	0.0	0.0	1.0
47	middle	0	0	1	24
48	middle	1	0	1	24	0.0	1.0	0.0	0.0
49	middle	3	1	2	23	0.3333333333333333	0.6666666666666666	0.3333333333333333	0.0
50	middle	4	1	1	24	0.25	0.75	0.25	0.0
51	middle	2	1	2	23	1.0	0.0	0.5	0.5
52	middle	1	0	1	24	1.0	0.0	0.0	1.0
53	middle	1	1	2	23	1.0	0.0	1.0	0.0
54	middle	2	1	1	24	0.5	0.5	0.0	0.5
55	middle	2	1	1	24	0.5	0.5	0.5	0.0
56	middle	1	0	1	24	4.0	0.0	0.0	1.0
57	middle	3	0	1	24	1.6666666666666667	0.3333333333333333	0.3333333333333333	0.3333333333333333
58	middle	1	1	1	24	0.0	0.0	1.0	0.0
59	middle	5	1	0	25	0.6	0.8	0.2	0.0
60	middle	3	0	4	21	0.3333333333333333	0.0	0.6666666666666666	0.3333333333333333
61	middle	7	1	0	25	0.5714285714285714	0.0	0.8571428571428571	0.1428571428571428
62	middle	5	1	1	24	1.6	0.2	0.2	0.6
63	middle	3	0	2	23	1.6666666666666667	0.6666666666666666	0.0	0.3333333333333333
64	augmentation	0	0	1	24
65	augmentation	1	0	0	25	1.0	0.0	0.0	1.0
66	augmentation	2	0	0	25	0.5	0.0	1.0	0.0
67	augmentation	4	1	1	24	0.5	0.75	0.0	0.25
68	augmentation	4	1	1	24	1.5	0.0	0.5	0.5
69	augmentation	0	1	2	23
70	augmentation	2	1	2	23	0.5	0.0	0.5	0.5
71	augmentation	1	0	1	24	1.0	0.0	0.0	1.0
72	augmentation	1	0	0	25	4.0	0.0	0.0	1.0
73	augmentation	1	0	2	23	0.0	0.0	0.0	1.0
74	augmentation	2	1	2	23	0.0	0.5	0.5	0.0
75	augmentation	3	0	1	24	0.6666666666666666	0.3333333333333333	0.0	0.6666666666666666
76	augmentation	2	1	2	23	0.5	1.0	0.0	0.0
77	augmentation	3	0	2	23	0.0	1.0	0.0	0.0
78	augmentation	4	1	2	23	1.0	0.5	0.25	0.25
79	augmentation	2	1	1	24	1.0	0.5	0.5	0.0
80	augmentation	1	0	1	24	4.0	0.0	0.0	1.0
81	augmentation	6	1	1	24	1.0	0.6666666666666666	0.3333333333333333	0.0
82	augmentation	3	2	3	22	0.6666666666666666	0.3333333333333333	0.0	0.6666666666666666
83	augmentation	4	0	1	24	1.0	0.25	0.25	0.5
84	augmentation	1	1	0	25	4.0	0.0	0.0	1.0
85	augmentation	1	0	2	23	4.0	0.0	0.0	1.0
86	augmentation	1	0	1	24	1.0	0.0	1.0	0.0
87	augmentation	3	1	0	25	3.0	0.3333333333333333	0.0	0.6666666666666666
88	augmentation	3	0	2	23	0.3333333333333333	0.3333333333333333	0.6666666666666666	0.0
89	augmentation	3	1	0	25	2.0	0.0	0.3333333333333333	0.6666666666666666
90	augmentation	2	0	3	22	2.5	0.0	0.0	1.0
91	augmentation	4	1	5	20	0.25	0.5	0.25	0.25
92	augmentation	2	1	2	23	0.5	0.0	1.0	0.0
93	augmentation	4	1	0	25	0.75	0.0	0.75	0.25
94	augmentation	5	0	1	24	1.0	0.4	0.4	0.2
95	augmentation	3	0	3	22	1.6666666666666667	0.3333333333333333	0.3333333333333333	0.3333333333333333
96	augmentation	1	1	1	24	1.0	0.0	0.0	1.0
97	augmentation	0	0	0	25
98	augmentation	3	1	2	23	0.6666666666666666	0.3333333333333333	0.3333333333333333	0.3333333333333333
